# Supplementary material for: Methyl 2-(5-bromo-2-methyl­naphtho[2,1-b]furan-1-yl)acetate
Source: Acta Crystallogr Sect E Struct Rep Online. 2008 May 30;64(Pt 6):o1168. doi: 10.1107/S1600536808015511 (PMC2961467; doi:10.1107/S1600536808015511)
Supplement: Supplementary file 2 [file e-64-o1168-Isup2.hkl]

# 
# h,k,l, Fc-squared, Fo-squared, sigma(Fo-squared) and status flag 
# 
data_I
_shelx_title '  Template texray.inf' 
_shelx_refln_list_code          4 
_shelx_F_calc_maximum      212.32 
_exptl_crystal_F_000       672.00 
_reflns_d_resolution_high  0.7090 
 
loop_ 
 _symmetry_equiv_pos_as_xyz 
 'x, y, z' 
 '-x, y+1/2, -z+1/2' 
 '-x, -y, -z' 
 'x, -y-1/2, z-1/2' 
 
_cell_length_a    17.0497 
_cell_length_b    14.5064 
_cell_length_c     5.3660 
_cell_angle_alpha  90.000 
_cell_angle_beta   96.443 
_cell_angle_gamma  90.000 
 
_shelx_F_squared_multiplier     1.000 
 
loop_ 
 _refln_index_h 
 _refln_index_k 
 _refln_index_l 
 _refln_F_squared_calc 
 _refln_F_squared_meas 
 _refln_F_squared_sigma 
 _refln_observed_status 
   1   0   0    11555.08        0.39      0.58 o 
   2   0   0      291.13      250.66     14.98 o 
   3   0   0     1669.02     1436.18     72.84 o 
   4   0   0      705.05      670.51     57.46 o 
   5   0   0     1717.04     1862.61     77.88 o 
   6   0   0      193.14      176.59      8.45 o 
   7   0   0    10584.91    11698.94    485.18 o 
   8   0   0     3600.76     3798.00    157.82 o 
   9   0   0      200.66      350.84     19.34 o 
  10   0   0     6377.59     6452.98    437.88 o 
  11   0   0     3581.58     3670.33    250.51 o 
  12   0   0      476.83      462.90     36.08 o 
  13   0   0      959.63      973.23     69.83 o 
  14   0   0      543.83      609.83     46.26 o 
  15   0   0      147.77      172.82     19.20 o 
  16   0   0      393.10      266.51     25.60 o 
  17   0   0       41.41       37.24     13.67 o 
  18   0   0      390.46      379.87     22.70 o 
  19   0   0      208.93      222.91     17.52 o 
  20   0   0       57.89       52.44     11.82 o 
  21   0   0       46.79       37.67     12.59 o 
  22   0   0       22.35       20.35     12.92 o 
  23   0   0        0.44       14.19     14.00 o 
   1   1   0      239.88      199.61      7.54 o 
   2   1   0     6305.50     5782.38    239.88 o 
   3   1   0     1757.51     1564.48     79.30 o 
   4   1   0    14287.83    14337.05    593.99 o 
   5   1   0    14135.43    13714.28    484.70 o 
   6   1   0    11778.95    12275.04    433.57 o 
   7   1   0      570.72      513.01     29.29 o 
   8   1   0     1942.89     2001.54     81.52 o 
   9   1   0       49.19       61.68      6.86 o 
  10   1   0       24.47       43.28      7.73 o 
  11   1   0       13.34       30.41      4.01 o 
  12   1   0      821.32      914.59     38.93 o 
  13   1   0     1381.26     1356.47     67.48 o 
  14   1   0     1009.02     1009.01     73.03 o 
  15   1   0      707.04      656.53     35.28 o 
  16   1   0      262.50      243.21     29.82 o 
  17   1   0       63.35       88.44      8.88 o 
  18   1   0       11.41       20.45      6.90 o 
  19   1   0      181.81      212.50     12.50 o 
  20   1   0        6.06       12.66      8.04 o 
  21   1   0        1.34       23.46      8.90 o 
  22   1   0       29.40       43.31      9.75 o 
  23   1   0        1.44       13.65      9.52 o 
   0   2   0      719.91      664.44     29.13 o 
   1   2   0      125.91      100.64      4.25 o 
   2   2   0     6528.87     6637.51    238.81 o 
   3   2   0     3235.70     3322.34    117.68 o 
   4   2   0     1196.11     1111.20     39.84 o 
   5   2   0       36.42       37.36     12.37 o 
   6   2   0      946.54     1077.90     38.84 o 
   7   2   0      255.74      230.77      9.52 o 
   8   2   0     2458.50     2648.51     94.11 o 
   9   2   0     3251.76     3568.85    126.33 o 
  10   2   0     1425.93     1452.33     52.41 o 
  11   2   0      602.14      548.13     21.03 o 
  12   2   0      128.05      128.68      7.25 o 
  13   2   0       57.89       65.07      8.26 o 
  14   2   0        0.75       15.80      5.95 o 
  15   2   0        0.81       23.21      6.52 o 
  16   2   0        1.17       21.21      8.61 o 
  17   2   0       53.73       45.80      8.18 o 
  18   2   0      120.43       84.78     13.40 o 
  19   2   0       62.33       74.26      8.54 o 
  20   2   0       48.86       56.76      8.41 o 
  21   2   0       26.53       31.64     15.41 o 
  22   2   0        6.97       10.04      9.17 o 
  23   2   0        0.77        0.97      9.61 o 
   1   3   0       40.05       50.55      3.69 o 
   2   3   0        1.08        8.66      1.36 o 
   3   3   0       33.44       29.85      2.35 o 
   4   3   0      830.25      918.94     33.10 o 
   5   3   0       15.29       36.18      7.10 o 
   6   3   0      996.91      984.06     35.61 o 
   7   3   0       16.43       29.82      2.91 o 
   8   3   0       10.62       36.80      4.08 o 
   9   3   0       82.85      105.82      5.82 o 
  10   3   0        0.22       39.15      5.33 o 
  11   3   0       31.10       66.36      5.33 o 
  12   3   0        2.41       18.14      4.38 o 
  13   3   0        4.79        7.53      4.42 o 
  14   3   0      255.45      237.94     11.84 o 
  15   3   0       89.80       94.30      8.40 o 
  16   3   0      128.05      112.53     12.22 o 
  17   3   0       11.60       10.24      7.03 o 
  18   3   0        0.12       12.82      7.87 o 
  19   3   0       61.62       99.84      9.74 o 
  20   3   0        6.93       30.12      8.57 o 
  21   3   0        1.89       14.54      8.36 o 
  22   3   0        0.03        9.68      8.84 o 
  23   3   0       70.83       82.99     10.49 o 
   0   4   0    32161.16    28301.87   1909.21 o 
   1   4   0       53.11       62.69      2.83 o 
   2   4   0     1633.02     1476.85     48.28 o 
   3   4   0     1729.98     1774.76     50.63 o 
   4   4   0        3.34        6.76      1.52 o 
   5   4   0      109.90      123.66      5.59 o 
   6   4   0      477.77      536.71     19.97 o 
   7   4   0      553.00      631.62     23.45 o 
   8   4   0     2166.63     2422.57     86.41 o 
   9   4   0      469.18      462.09     17.82 o 
  10   4   0     1893.79     1890.78     67.86 o 
  11   4   0      132.96      135.43      9.29 o 
  12   4   0      229.82      227.64     23.53 o 
  13   4   0      343.21      377.32     15.79 o 
  14   4   0      286.46      293.70     11.59 o 
  15   4   0      551.53      530.58     24.76 o 
  16   4   0      156.25      138.07      8.70 o 
  17   4   0       25.44       33.38      6.74 o 
  18   4   0      107.46      113.22     10.37 o 
  19   4   0      100.12      126.88      9.68 o 
  20   4   0       31.09       50.53      8.45 o 
  21   4   0        8.56       -5.71      8.29 o 
  22   4   0       40.31       59.82     13.65 o 
  23   4   0        4.23       13.51     12.50 o 
   1   5   0      272.88      261.58      9.31 o 
   2   5   0     7267.37     7050.17    228.91 o 
   3   5   0     1541.78     1440.09     47.40 o 
   4   5   0     6071.64     6197.85    197.09 o 
   5   5   0     7697.65     7987.47    244.93 o 
   6   5   0     5005.60     5182.69    159.60 o 
   7   5   0      422.55      378.68     12.66 o 
   8   5   0     1401.51     1494.69     53.60 o 
   9   5   0      144.63      152.53      7.32 o 
  10   5   0      522.14      570.58     21.72 o 
  11   5   0      337.86      373.23     14.22 o 
  12   5   0      491.57      554.19     18.64 o 
  13   5   0      741.78      730.15     23.85 o 
  14   5   0      645.23      649.31     29.59 o 
  16   5   0      954.96      848.68     86.41 o 
  17   5   0      353.20      368.50     15.69 o 
  18   5   0       19.75       40.98      6.39 o 
  19   5   0       81.99       86.53      7.70 o 
  20   5   0       14.03        6.84     11.02 o 
  21   5   0        0.04        1.42     11.35 o 
  22   5   0       69.81       73.89     14.16 o 
  23   5   0       34.57       49.42     26.77 o 
   0   6   0    12580.49    11305.35    464.08 o 
   1   6   0     4125.03     3923.60    127.78 o 
   2   6   0     5283.74     5022.42    163.53 o 
   3   6   0     2792.49     2775.64     90.82 o 
   4   6   0     1327.85     1298.84     43.02 o 
   5   6   0       34.86       45.87      4.18 o 
   6   6   0       72.62       79.86      3.46 o 
   7   6   0     1928.13     1964.77     61.21 o 
   8   6   0     2535.60     2585.82     80.03 o 
   9   6   0     3644.68     3852.81    118.82 o 
  10   6   0     4134.57     4248.33    131.44 o 
  11   6   0     3657.73     3704.91    114.56 o 
  12   6   0     1386.48     1393.01     44.07 o 
  13   6   0      167.39      174.35      7.82 o 
  14   6   0      164.65      129.46      6.75 o 
  15   6   0       31.60       25.82      4.97 o 
  16   6   0        3.23        5.50      5.58 o 
  17   6   0       26.08       28.40      9.46 o 
  18   6   0      125.71      100.79     10.05 o 
  19   6   0      115.39      120.89     21.22 o 
  20   6   0       93.25       67.42     10.33 o 
  21   6   0       24.08       23.13     12.12 o 
  22   6   0       28.48       49.21     14.26 o 
   1   7   0      501.24      461.09     15.79 o 
   2   7   0      716.68      660.13     22.33 o 
   3   7   0     1764.21     1703.66     56.16 o 
   4   7   0     4833.58     5070.27    165.42 o 
   5   7   0     9747.04    10039.92    326.70 o 
   6   7   0     2219.46     2149.94     69.11 o 
   7   7   0     2500.56     2516.74     89.49 o 
   8   7   0     1218.73     1275.10     54.39 o 
   9   7   0       17.81       27.98      3.41 o 
  10   7   0       30.06       39.70      3.80 o 
  11   7   0     1106.88     1084.34     34.69 o 
  12   7   0      869.22      789.21     25.85 o 
  13   7   0      253.99      233.62      9.33 o 
  14   7   0       25.04       27.38      6.81 o 
  15   7   0      842.86      762.93     36.15 o 
  16   7   0      121.31      108.65      9.90 o 
  17   7   0       19.98       27.33      7.72 o 
  18   7   0       12.76       17.46      8.33 o 
  19   7   0        1.47        7.99     11.15 o 
  20   7   0        6.62       12.06      9.23 o 
  21   7   0       14.43        1.60     12.72 o 
  22   7   0        0.46       12.51     18.62 o 
   0   8   0     2183.60     2216.50     76.91 o 
   1   8   0     2526.25     2406.99     70.02 o 
   2   8   0       28.28       30.91      2.82 o 
   3   8   0     1619.18     1667.76     55.07 o 
   4   8   0      148.84      211.27      8.41 o 
   5   8   0     1885.14     1992.42     65.34 o 
   6   8   0      403.53      442.54     17.97 o 
   7   8   0      957.04      979.16     37.24 o 
   8   8   0      279.95      279.99     14.35 o 
   9   8   0      169.80      168.37     10.17 o 
  10   8   0      269.96      241.22     13.23 o 
  11   8   0      564.57      585.97     27.12 o 
  12   8   0      704.37      665.72     30.46 o 
  13   8   0        2.16       -3.69      6.08 o 
  14   8   0      521.47      479.40     23.48 o 
  15   8   0       31.11       74.57      8.89 o 
  16   8   0        3.44       14.45      7.34 o 
  17   8   0       97.59      102.83     10.41 o 
  18   8   0      136.80      134.20     14.08 o 
  19   8   0       14.83        8.71      8.78 o 
  20   8   0       41.74       25.74     12.79 o 
  21   8   0      140.49      139.23     16.31 o 
   1   9   0      176.97      162.23      5.79 o 
   2   9   0       38.62       36.91      4.27 o 
   3   9   0      153.29      198.00      7.94 o 
   4   9   0      529.04      572.25     19.89 o 
   5   9   0       43.75       59.05      4.05 o 
   6   9   0      135.19      143.20      7.74 o 
   7   9   0       91.96       88.18      6.28 o 
   8   9   0       35.13       47.67      5.27 o 
   9   9   0       26.43       26.90      5.29 o 
  10   9   0      166.48      191.89     11.67 o 
  11   9   0       36.39       90.01      8.39 o 
  12   9   0       37.68       35.36      7.92 o 
  13   9   0      481.64      454.65     22.49 o 
  14   9   0        7.61       13.11      7.09 o 
  15   9   0        7.24        7.69      7.36 o 
  16   9   0        8.12       11.48      6.83 o 
  17   9   0       62.86       58.64      9.06 o 
  18   9   0        1.65       14.01     11.10 o 
  19   9   0        9.59       16.28      9.50 o 
  20   9   0       42.59       68.55     15.13 o 
  21   9   0       28.35       27.30     20.37 o 
   0  10   0     1776.07     1804.96     90.84 o 
   1  10   0      806.65      764.17     22.98 o 
   2  10   0     1651.84     1546.45     50.27 o 
   3  10   0     1729.78     1725.14     50.69 o 
   4  10   0      879.93      865.50     29.43 o 
   5  10   0      145.73      162.84      7.29 o 
   6  10   0      610.57      698.70     27.37 o 
   7  10   0      380.80      392.91     18.47 o 
   8  10   0       17.61       22.70      5.20 o 
   9  10   0      539.38      542.15     22.32 o 
  10  10   0     1147.44     1214.14     46.09 o 
  11  10   0      280.12      331.78     15.11 o 
  12  10   0        6.59       16.00      6.30 o 
  13  10   0       23.97       42.06      7.94 o 
  14  10   0      203.17      230.09     11.87 o 
  15  10   0      294.37      273.42     13.52 o 
  16  10   0       16.77       14.68     10.58 o 
  17  10   0        7.53       12.54      8.56 o 
  18  10   0        0.44       -6.36      8.62 o 
  19  10   0        5.38       -3.02      9.95 o 
  20  10   0       97.57      112.62     15.69 o 
   1  11   0      264.21      253.29     11.66 o 
   2  11   0      230.53      199.92      9.83 o 
   3  11   0      727.02      631.83     21.55 o 
   4  11   0     2371.07     2399.19     69.98 o 
   5  11   0     2969.43     2960.94     94.31 o 
   6  11   0     1325.72     1329.11     43.21 o 
   7  11   0     2557.61     2627.05     96.85 o 
   8  11   0      889.85      863.12     33.52 o 
   9  11   0       27.58       23.46      5.92 o 
  10  11   0      220.99      226.32     11.93 o 
  11  11   0      233.38      264.48     11.50 o 
  12  11   0      345.66      405.67     15.66 o 
  13  11   0      157.33      164.55     11.88 o 
  14  11   0      224.68      236.62     11.37 o 
  15  11   0      477.07      504.99     19.43 o 
  16  11   0       28.20       28.94      7.16 o 
  17  11   0      139.81      164.20     23.81 o 
  18  11   0       56.83       62.24      9.18 o 
  19  11   0        2.22       17.50     17.15 o 
  20  11   0       25.41       21.17     13.65 o 
   0  12   0     4432.56     4552.04    240.29 o 
   1  12   0     3259.70     3339.72    125.12 o 
   2  12   0      395.77      388.29     16.78 o 
   3  12   0      292.02      257.18     12.04 o 
   4  12   0      303.01      304.74     16.46 o 
   5  12   0       24.25       21.98      4.27 o 
   6  12   0        8.09        9.96      4.40 o 
   7  12   0      444.77      436.65     16.00 o 
   8  12   0      863.44      841.76     28.53 o 
   9  12   0      701.70      674.10     23.41 o 
  10  12   0      496.58      528.69     19.32 o 
  11  12   0     2182.17     2395.38     76.99 o 
  12  12   0      377.97      420.46     16.45 o 
  13  12   0       77.90       93.99      7.90 o 
  14  12   0      122.57      121.06      8.85 o 
  15  12   0       11.42        5.63      6.69 o 
  16  12   0        1.79       -0.27      7.71 o 
  17  12   0       59.07       33.64      8.75 o 
  18  12   0      185.45      147.35     14.45 o 
  19  12   0      128.33      135.84     13.91 o 
   1  13   0       40.83       53.05      5.85 o 
   2  13   0      695.70      700.39     28.20 o 
   3  13   0     1517.33     1534.29     58.73 o 
   4  13   0      645.45      655.23     31.24 o 
   5  13   0     1708.89     1699.60     75.74 o 
   6  13   0      653.60      680.02     48.09 o 
   7  13   0        7.22       15.78      7.26 o 
   8  13   0       46.33       53.59      6.12 o 
   9  13   0       27.41       37.16      5.79 o 
  10  13   0       10.52       20.65      6.40 o 
  11  13   0       63.01       82.60      7.39 o 
  12  13   0       14.21       25.28      6.50 o 
  13  13   0      945.80      950.71     38.92 o 
  14  13   0      108.06      105.91     15.71 o 
  15  13   0      252.67      233.77     15.70 o 
  16  13   0      319.61      306.54     20.50 o 
  17  13   0        5.19       12.66     10.83 o 
  18  13   0        1.07        4.87     10.81 o 
   0  14   0      299.28      328.79     21.27 o 
   1  14   0      168.94      190.16     10.32 o 
   2  14   0       94.55      101.85      7.57 o 
   3  14   0       60.78       70.96      8.40 o 
   4  14   0       41.57       35.72      7.86 o 
   5  14   0       26.27       27.52      7.50 o 
   6  14   0       23.24       32.35      8.08 o 
   7  14   0       93.82       84.80      9.80 o 
   8  14   0      756.37      762.53     43.70 o 
   9  14   0      422.47      399.85     43.84 o 
  10  14   0       46.31       39.48     12.50 o 
  11  14   0        0.85       -8.67      8.67 o 
  12  14   0       26.01       39.77      7.29 o 
  13  14   0        0.07       -3.89      7.14 o 
  14  14   0        0.65       16.91      7.73 o 
  15  14   0       74.97       85.52     10.71 o 
  16  14   0       53.04       58.14      9.55 o 
  17  14   0       22.89       29.97     12.14 o 
   1  15   0       55.38       64.57      6.63 o 
   2  15   0        2.16       10.82      6.71 o 
   3  15   0       15.28       26.52      7.77 o 
   4  15   0        2.71       12.40      7.56 o 
   5  15   0       22.50       22.21      8.02 o 
   6  15   0        4.02        4.39      8.41 o 
   7  15   0      160.41      147.69     12.51 o 
   8  15   0      146.35      115.30     11.71 o 
   9  15   0       19.36       26.08      9.29 o 
  10  15   0      174.08      158.38     25.19 o 
  11  15   0       25.17       34.97     10.66 o 
  12  15   0       17.63       11.30     10.73 o 
  13  15   0       23.13       24.55     15.33 o 
  14  15   0        0.03       -2.85     15.07 o 
  15  15   0       17.92       22.21     14.89 o 
   0  16   0      131.00      113.85     12.09 o 
   1  16   0      442.94      418.07     21.81 o 
   2  16   0      293.83      286.37     16.66 o 
   3  16   0      109.55      115.85     11.47 o 
   4  16   0      137.70      144.43     11.98 o 
   5  16   0       20.78       21.38      8.42 o 
   6  16   0       31.40       33.77      9.38 o 
   7  16   0        6.85       19.63      9.14 o 
   8  16   0      247.14      225.46     15.94 o 
   9  16   0      481.12      429.10     52.54 o 
  10  16   0       26.12       39.31     10.74 o 
  11  16   0      142.65      154.18     14.91 o 
  12  16   0       90.81       89.10     13.33 o 
  13  16   0       35.08       45.83     12.72 o 
  14  16   0      118.75       95.49     17.85 o 
   1  17   0      595.34      559.49     28.07 o 
   2  17   0      248.78      233.81     15.30 o 
   3  17   0      300.55      273.54     16.93 o 
   4  17   0      513.50      475.58     25.23 o 
   5  17   0      918.31      942.09     44.66 o 
   6  17   0      580.21      582.24     34.55 o 
   7  17   0       18.58        9.24      8.47 o 
   8  17   0        5.75       -5.80     11.25 o 
   9  17   0      116.79      103.00     12.95 o 
  10  17   0       91.20       90.16     19.14 o 
  11  17   0        1.40       21.95     11.95 o 
  12  17   0       15.51        6.78     15.72 o 
   0  18   0     2058.85     1988.93    156.24 o 
   1  18   0      700.14      588.83     79.87 o 
   2  18   0       23.78       30.72     11.00 o 
   3  18   0       17.23        2.85      9.06 o 
   4  18   0       27.45        9.03      9.51 o 
   5  18   0        2.16       -4.00      9.70 o 
   6  18   0       24.49       22.42     10.37 o 
   7  18   0      139.27      155.06     14.67 o 
   8  18   0      164.62      140.57     22.76 o 
   9  18   0       89.45       97.08     20.89 o 
  10  18   0      175.67      169.20     21.68 o 
   1  19   0        5.99        7.72     26.91 o 
   2  19   0       54.65       54.50     13.86 o 
   3  19   0       82.22       53.02     34.33 o 
   4  19   0      358.90      219.88     53.10 o 
   5  19   0       28.01       36.19     14.06 o 
   6  19   0      211.04      163.22     35.50 o 
   7  19   0      248.17      221.05     22.69 o 
   8  19   0       25.38       34.62     24.44 o 
   0  20   0       78.41       39.28     20.66 o 
   1  20   0        7.44       -4.11     13.37 o 
   2  20   0       94.96       77.81     32.73 o 
   3  20   0       53.20       11.93     23.57 o 
 -23   1   1       64.94       95.30     41.17 o 
 -22   1   1       11.47       14.62     12.75 o 
 -21   1   1        0.93       18.96     18.77 o 
 -20   1   1        3.07        7.91     10.39 o 
 -19   1   1       18.86       11.61     10.47 o 
 -18   1   1        4.11       17.70      9.82 o 
 -17   1   1      398.42      308.78     20.26 o 
 -16   1   1      468.63      399.10     24.07 o 
 -15   1   1      843.09      845.37     44.23 o 
 -14   1   1       41.08       41.36      6.80 o 
 -13   1   1       31.37       49.24     10.23 o 
 -12   1   1        6.18       34.56      8.28 o 
 -11   1   1       46.19       43.66      5.25 o 
 -10   1   1      113.71       96.46      6.44 o 
  -9   1   1     1650.79     1534.42     62.64 o 
  -8   1   1     4208.75     4241.50    171.87 o 
  -7   1   1     2853.86     2796.54    113.54 o 
  -6   1   1      264.90      234.28      9.09 o 
  -5   1   1      681.81      654.14     23.81 o 
  -4   1   1      109.23      117.80      4.80 o 
  -3   1   1      189.29      188.61      8.57 o 
  -2   1   1      494.22      485.29     20.01 o 
  -1   1   1     2034.80     2167.64     87.66 o 
   0   1   1      469.44      472.55     19.42 o 
   1   1   1     1657.48     1715.39     69.37 o 
   2   1   1     1789.08     1965.28     79.63 o 
   3   1   1     3776.88     4118.76    145.18 o 
   4   1   1     1202.47     1066.10     37.96 o 
   5   1   1     2741.17     2771.00     88.14 o 
   6   1   1     1284.24     1280.19     36.81 o 
   7   1   1      908.59      913.48     28.42 o 
   8   1   1      344.05      340.20     11.31 o 
   9   1   1     1494.62     1615.34     48.93 o 
  10   1   1       57.82       77.47      4.13 o 
  11   1   1      348.82      371.97     11.97 o 
  12   1   1      270.15      277.15     10.87 o 
  13   1   1      165.29      178.30      7.94 o 
  14   1   1       26.38       38.60      5.34 o 
  15   1   1      380.76      429.74     15.61 o 
  16   1   1      605.26      634.01     24.23 o 
  17   1   1       85.96      124.83     10.37 o 
  18   1   1       45.08       69.51      8.98 o 
  19   1   1       26.09       25.36      8.78 o 
  20   1   1       43.43       54.83     11.35 o 
  21   1   1        4.45       -3.47     11.97 o 
  22   1   1       13.93        4.02     13.68 o 
  23   1   1       48.66       34.82     14.80 o 
 -23   2   1      140.76      181.40     14.41 o 
 -22   2   1       19.36       41.41     13.47 o 
 -21   2   1      160.50      141.93     15.48 o 
 -20   2   1       69.01       50.77     12.23 o 
 -19   2   1       58.14       51.43     11.71 o 
 -18   2   1        3.50        2.92     12.66 o 
 -17   2   1       75.29       45.22     11.55 o 
 -16   2   1      508.39      484.63     23.40 o 
 -15   2   1      261.12      236.27     13.47 o 
 -14   2   1       58.52       58.92      7.44 o 
 -13   2   1     1570.95     1550.67     64.37 o 
 -12   2   1      682.96      723.56     31.38 o 
 -11   2   1     2642.12     2468.22    101.08 o 
 -10   2   1      369.31      297.64     14.01 o 
  -9   2   1     1356.20     1303.92     53.72 o 
  -8   2   1     4183.67     4148.59    168.24 o 
  -7   2   1      510.01      480.41     20.24 o 
  -6   2   1      723.94      676.61     28.10 o 
  -5   2   1     1319.56     1156.97     47.16 o 
  -4   2   1    10985.84     8727.92    588.88 o 
  -3   2   1    17069.60    14750.92   1210.06 o 
  -2   2   1     9920.69     8304.00    627.29 o 
  -1   2   1    32176.99    30567.74   1231.78 o 
   0   2   1      234.70      179.15      7.64 o 
   1   2   1     5844.08     6878.72    244.95 o 
   2   2   1    11862.35    12774.92    453.52 o 
   3   2   1       20.62       19.14      1.70 o 
   4   2   1      300.45      334.98     12.44 o 
   5   2   1     2549.47     2663.80     69.95 o 
   6   2   1     2121.41     2230.28     63.67 o 
   7   2   1     4297.50     4450.00    126.60 o 
   8   2   1      122.64       97.31      4.08 o 
   9   2   1     4723.86     5061.53    122.54 o 
  10   2   1     3461.49     3777.04     98.26 o 
  11   2   1     2634.93     2682.44     69.82 o 
  12   2   1     2001.88     2161.14     65.49 o 
  13   2   1       12.29       11.60      4.03 o 
  14   2   1      129.26      139.41      8.53 o 
  15   2   1      885.14      911.16     29.42 o 
  16   2   1      319.46      367.35     15.49 o 
  17   2   1       87.47      115.28     12.75 o 
  18   2   1      269.43      267.56     28.64 o 
  19   2   1       54.12       74.56     11.05 o 
  20   2   1      139.86      134.84     12.86 o 
  21   2   1       46.10       32.96      9.55 o 
  22   2   1        8.83       17.81     13.65 o 
  23   2   1        3.48      -13.59     13.59 o 
 -23   3   1        0.19       -4.38     10.70 o 
 -22   3   1        3.27        6.25     17.89 o 
 -21   3   1       12.62       20.80     11.73 o 
 -20   3   1        6.70        6.77     10.90 o 
 -19   3   1      257.06      266.22     19.12 o 
 -18   3   1      134.34      178.36     18.31 o 
 -17   3   1      377.05      409.96     20.68 o 
 -16   3   1      159.51      153.73     15.52 o 
 -15   3   1      901.56      877.31     38.11 o 
 -14   3   1       18.97        7.63      7.83 o 
 -13   3   1      676.30      612.38     27.32 o 
 -12   3   1        7.35        3.51      4.92 o 
 -11   3   1      437.69      411.34     18.77 o 
 -10   3   1      448.44      383.25     17.21 o 
  -9   3   1      897.86      729.11     30.63 o 
  -8   3   1     3982.53     3297.90    134.68 o 
  -6   3   1     7680.90     7593.12    383.32 o 
  -5   3   1     7455.98     6913.20    279.25 o 
  -4   3   1     4338.88     4129.29    165.83 o 
  -3   3   1     3737.80     3805.50    153.50 o 
  -2   3   1    13406.79    13404.94    904.56 o 
  -1   3   1     1548.06     1257.78     96.89 o 
   0   3   1    11937.97    11563.51    872.56 o 
   1   3   1    38106.70    41157.29   1315.32 o 
   2   3   1     4977.68     5311.44    169.92 o 
   3   3   1     3756.16     3791.01    121.61 o 
   4   3   1     5902.74     6204.47    198.46 o 
   5   3   1    10209.27    10753.78    365.24 o 
   6   3   1     2877.90     2750.04     78.41 o 
   7   3   1     1211.69     1141.93     33.04 o 
   8   3   1     1035.33     1023.25     29.89 o 
   9   3   1      127.25      129.25      5.18 o 
  10   3   1      145.72      137.44      5.60 o 
  11   3   1     3939.39     4022.23    115.21 o 
  12   3   1     3116.47     3046.35     94.64 o 
  13   3   1     1341.49     1309.01     37.25 o 
  14   3   1      466.60      512.38     25.11 o 
  15   3   1      673.30      760.28     35.28 o 
  16   3   1      253.90      301.38     40.81 o 
  17   3   1       10.35       22.47     10.37 o 
  18   3   1       15.50       28.85      9.30 o 
  19   3   1       21.83       -0.47      9.97 o 
  20   3   1       54.91       32.40     10.47 o 
  21   3   1        1.95       -2.93      9.11 o 
  22   3   1        2.28      -12.74     12.76 o 
 -23   4   1        7.84        3.78     16.29 o 
 -22   4   1        2.49        8.15     16.58 o 
 -21   4   1       72.64       50.28     12.44 o 
 -20   4   1        1.98       14.77      9.22 o 
 -19   4   1       13.14        6.58      8.45 o 
 -18   4   1       56.21       47.75      8.81 o 
 -17   4   1       38.16       29.60      7.79 o 
 -16   4   1       60.03       50.83      8.10 o 
 -15   4   1        1.70       12.93      6.37 o 
 -14   4   1     1598.54     1688.58     70.37 o 
 -13   4   1     1038.43     1046.43     50.57 o 
 -12   4   1      348.96      362.83     25.03 o 
 -11   4   1     3254.87     2785.27    141.08 o 
 -10   4   1     2086.32     1782.07     91.39 o 
  -9   4   1       18.15       33.60      4.05 o 
  -8   4   1      712.49      620.80     26.15 o 
  -7   4   1      373.18      386.86     16.68 o 
  -6   4   1     1011.92      960.69     39.48 o 
  -5   4   1       11.98       12.89      2.07 o 
  -4   4   1     6254.30     6191.22    250.52 o 
  -3   4   1     8555.45     8319.22    335.11 o 
  -2   4   1      585.59      807.49     32.94 o 
  -1   4   1     2648.83     2475.69     79.32 o 
   0   4   1    45079.95    49300.00   1736.24 o 
   1   4   1     5611.32     5615.50    231.76 o 
   2   4   1     3353.66     3394.22    108.45 o 
   3   4   1     3563.31     4088.80    145.73 o 
   4   4   1     1312.84     1439.98     46.37 o 
   5   4   1     6024.22     6361.71    181.46 o 
   6   4   1     2992.12     3207.38     99.21 o 
   7   4   1    13552.85    14568.91    448.87 o 
   8   4   1     3645.01     3782.81    117.02 o 
   9   4   1      587.42      497.88     16.83 o 
  10   4   1     1602.87     1512.87     47.92 o 
  11   4   1      739.27      699.65     30.99 o 
  12   4   1      479.38      458.31     16.42 o 
  13   4   1        2.10       11.13      5.64 o 
  14   4   1       39.06       37.60      5.55 o 
  15   4   1       81.35       73.83     10.67 o 
  16   4   1      203.77      194.70     10.86 o 
  17   4   1       88.90       91.30      8.45 o 
  18   4   1      230.17      234.98     12.64 o 
  19   4   1       47.42       43.52     10.07 o 
  20   4   1       70.92       73.34     14.54 o 
  21   4   1      161.99      188.22     29.39 o 
  22   4   1       14.72       48.30     20.08 o 
 -23   5   1        5.19       11.06     17.75 o 
 -22   5   1        5.84       -9.02     16.00 o 
 -21   5   1        8.64       -1.14     12.13 o 
 -20   5   1        0.48       -9.01     11.93 o 
 -19   5   1       75.58       69.32      9.68 o 
 -18   5   1      111.94      108.40     10.28 o 
 -17   5   1       39.34       37.97      7.85 o 
 -16   5   1      197.54      171.33     14.26 o 
 -15   5   1       80.17       50.31     17.63 o 
 -14   5   1        3.26       16.94      6.67 o 
 -13   5   1     1051.67     1005.03     42.72 o 
 -12   5   1      319.53      306.58     22.75 o 
 -11   5   1        0.41       15.28      9.71 o 
 -10   5   1      109.96      105.68      8.04 o 
  -9   5   1      652.66      579.94     26.04 o 
  -8   5   1     2275.00     2158.83     87.89 o 
  -7   5   1       57.49       89.46      5.29 o 
  -6   5   1     3116.80     3067.82    123.34 o 
  -5   5   1     2003.30     2033.52     82.61 o 
  -4   5   1       85.62       98.24      5.26 o 
  -3   5   1      146.09      136.27      5.59 o 
  -2   5   1        4.49        7.34      1.52 o 
  -1   5   1      409.24      423.65     13.90 o 
   0   5   1       33.58       33.38      2.90 o 
   1   5   1       23.16       30.93      3.91 o 
   2   5   1     3021.36     3306.91    137.20 o 
   3   5   1     2732.99     3096.25     99.17 o 
   4   5   1     2349.06     2619.50     83.93 o 
   5   5   1     1179.75     1121.76     32.50 o 
   6   5   1      175.69      178.39      6.20 o 
   7   5   1       99.66      140.96      5.80 o 
   8   5   1       83.05      106.52      5.01 o 
   9   5   1      145.66      176.78      7.24 o 
  10   5   1     1351.73     1281.05     40.85 o 
  11   5   1       12.99       21.56      3.92 o 
  12   5   1        6.38       10.66      4.05 o 
  13   5   1      179.41      167.99     11.89 o 
  14   5   1      425.15      416.73     24.32 o 
  15   5   1      442.34      469.37     29.19 o 
  16   5   1       37.23       38.59      5.39 o 
  17   5   1        0.71        6.61      5.07 o 
  18   5   1       28.82       41.48      7.69 o 
  19   5   1       13.77       25.45      9.27 o 
  20   5   1       79.22       78.30     14.57 o 
  21   5   1       90.42       87.22     15.30 o 
  22   5   1       42.30        7.56     19.20 o 
 -22   6   1       39.76       44.14     13.47 o 
 -21   6   1        3.56       -0.87     11.80 o 
 -20   6   1        7.29        3.70     24.15 o 
 -19   6   1       20.33       22.04     10.90 o 
 -18   6   1      101.06      110.71     22.69 o 
 -17   6   1       11.20       11.65      9.55 o 
 -16   6   1       47.79       51.15      7.85 o 
 -15   6   1       40.51       45.09      6.96 o 
 -14   6   1        4.49        8.19      6.05 o 
 -13   6   1      224.79      235.98     12.72 o 
 -12   6   1      388.11      382.37     32.90 o 
 -11   6   1       81.88       97.51      7.41 o 
 -10   6   1       43.88       69.83      6.24 o 
  -9   6   1       73.17       86.94      9.04 o 
  -8   6   1      351.20      347.16     15.62 o 
  -7   6   1       65.15       69.73      4.88 o 
  -6   6   1      103.53      174.77     14.79 o 
  -5   6   1      202.65      255.92     10.01 o 
  -4   6   1        1.99        1.20      1.84 o 
  -3   6   1      476.78      575.56     20.92 o 
  -2   6   1      514.49      545.69     17.89 o 
  -1   6   1     2127.72     2363.38     76.03 o 
   0   6   1      253.12      254.53      8.83 o 
   1   6   1        7.38        7.80      1.63 o 
   2   6   1     1374.58     1411.51     50.27 o 
   3   6   1       59.54       62.53      7.65 o 
   4   6   1     1586.01     1758.80     62.41 o 
   5   6   1      128.23      132.01      4.90 o 
   6   6   1     1427.33     1658.10     51.88 o 
   7   6   1      491.69      554.11     16.83 o 
   8   6   1      270.06      291.79     10.61 o 
   9   6   1       80.74       77.59      4.64 o 
  10   6   1        5.90       14.33      3.59 o 
  11   6   1       22.71       39.09      4.37 o 
  12   6   1       70.59       95.53      6.61 o 
  13   6   1      240.10      210.79     16.83 o 
  14   6   1      178.60      196.87     20.96 o 
  15   6   1       10.93       39.43      5.59 o 
  16   6   1        8.95        6.21      7.14 o 
  17   6   1       69.60       56.29      9.98 o 
  18   6   1        5.01        3.85      8.42 o 
  19   6   1        1.42       -5.13      9.07 o 
  20   6   1        7.27       54.96     14.36 o 
  21   6   1       29.17       46.38     11.36 o 
  22   6   1       14.53        3.49     18.33 o 
 -22   7   1        1.74       17.55     21.24 o 
 -21   7   1       46.11       33.75     15.13 o 
 -20   7   1       59.69       54.70     13.67 o 
 -19   7   1       74.21       65.07     12.95 o 
 -18   7   1      117.46       89.88     12.75 o 
 -17   7   1      311.85      306.84     21.27 o 
 -16   7   1        2.43       10.86     18.77 o 
 -15   7   1       21.50       18.75      8.25 o 
 -14   7   1      265.59      249.00     40.73 o 
 -13   7   1        7.27       21.14      6.03 o 
 -12   7   1      181.71      219.30     12.22 o 
 -11   7   1        2.27       26.17     10.01 o 
 -10   7   1      187.49      180.00      9.90 o 
  -9   7   1      437.95      454.54     27.52 o 
  -8   7   1      871.20      881.76     32.22 o 
  -7   7   1     1750.46     1756.39     62.77 o 
  -6   7   1     1789.07     1809.74     64.57 o 
  -5   7   1     2908.51     2975.44    105.62 o 
  -4   7   1     1014.26      993.31     32.45 o 
  -3   7   1        3.28        4.69      1.76 o 
  -2   7   1       20.27       24.05      2.32 o 
  -1   7   1      616.09      595.23     19.64 o 
   0   7   1      365.14      374.01     12.66 o 
   1   7   1     2630.71     2556.29     82.09 o 
   2   7   1       73.57       55.94      3.01 o 
   3   7   1     2599.63     2591.09     83.47 o 
   4   7   1     3393.36     3774.14    133.36 o 
   5   7   1      983.32      939.36     34.13 o 
   6   7   1      593.50      537.52     17.53 o 
   7   7   1      781.40      794.22     25.70 o 
   8   7   1      234.47      272.78     10.17 o 
   9   7   1        2.98       12.75      3.04 o 
  10   7   1       21.75       34.79      5.57 o 
  11   7   1      960.95     1083.20     38.53 o 
  12   7   1       10.38        9.40      7.27 o 
  13   7   1       49.34       65.04      7.09 o 
  14   7   1      864.15     1018.54     43.14 o 
  15   7   1      497.98      592.29     27.41 o 
  16   7   1      112.20      106.55     12.66 o 
  17   7   1        9.51       15.93     13.39 o 
  18   7   1        6.93       24.28      9.22 o 
  19   7   1        6.36        5.25     11.87 o 
  20   7   1        0.01       -2.43      9.77 o 
  21   7   1       47.98       38.95     11.43 o 
 -21   8   1       25.28       15.44     12.44 o 
 -20   8   1        1.39       10.13     12.14 o 
 -19   8   1       41.41       29.39     11.93 o 
 -18   8   1       43.64       17.25     11.01 o 
 -17   8   1       18.49       10.07     15.57 o 
 -16   8   1        1.26       21.09      9.67 o 
 -15   8   1       89.13       84.23     17.46 o 
 -14   8   1      677.29      670.54     37.89 o 
 -13   8   1      926.69      936.23     50.58 o 
 -12   8   1     1417.10     1540.19     80.27 o 
 -11   8   1     1852.22     1964.31    101.45 o 
 -10   8   1      404.75      375.97     22.61 o 
  -9   8   1      142.22      126.36     10.91 o 
  -8   8   1      740.91      766.79     33.45 o 
  -7   8   1       54.54       67.56      4.15 o 
  -6   8   1     1227.04     1215.05     43.66 o 
  -5   8   1     1413.84     1452.33     53.69 o 
  -4   8   1     3572.87     3643.39    132.93 o 
  -3   8   1     2615.55     2551.80     82.20 o 
  -2   8   1      925.29      756.43     24.91 o 
  -1   8   1     2816.59     2769.38     89.13 o 
   0   8   1     8033.00     8514.56    271.29 o 
   1   8   1     1837.51     1915.48     61.76 o 
   2   8   1     1064.42     1046.76     34.23 o 
   3   8   1      222.67      233.12      8.58 o 
   4   8   1      430.57      497.93     19.06 o 
   5   8   1     1496.93     1550.89     50.43 o 
   6   8   1      476.65      460.95     15.43 o 
   7   8   1     2398.79     2446.61     76.43 o 
   8   8   1     2110.91     2163.84     76.53 o 
   9   8   1     1630.55     1562.07     55.84 o 
  10   8   1     1043.79     1081.58     39.60 o 
  11   8   1     1280.24     1319.93     47.77 o 
  12   8   1      125.60      159.34     13.48 o 
  13   8   1       77.84       75.03     14.37 o 
  14   8   1       69.09       70.61     16.38 o 
  15   8   1        6.48        6.19      5.32 o 
  16   8   1      262.65      305.10     17.37 o 
  17   8   1      123.70      145.78     12.58 o 
  18   8   1      254.54      244.22     15.94 o 
  19   8   1      183.01      180.61     14.42 o 
  20   8   1       37.71       35.08     13.35 o 
  21   8   1       62.48       89.03     19.78 o 
 -21   9   1       14.56       -5.55     12.94 o 
 -20   9   1       30.39       25.44     12.74 o 
 -19   9   1       94.10       99.05     14.54 o 
 -18   9   1      136.39      104.72     16.73 o 
 -17   9   1       70.34       62.89     17.89 o 
 -16   9   1      510.42      469.06     29.07 o 
 -15   9   1      244.96      234.85     35.79 o 
 -14   9   1      338.24      305.50     57.46 o 
 -13   9   1     1950.66     1919.60     99.62 o 
 -12   9   1       25.32       26.97      8.43 o 
 -11   9   1     1205.73     1318.41     69.42 o 
 -10   9   1     1155.36     1239.75     65.20 o 
  -9   9   1     1638.59     1751.25     90.60 o 
  -8   9   1     4213.36     4590.12    231.96 o 
  -7   9   1      265.46      220.93     11.13 o 
  -6   9   1     2667.34     2678.17     98.36 o 
  -5   9   1     1694.79     1641.29     60.79 o 
  -4   9   1      189.89      161.26      7.67 o 
  -3   9   1     1077.69     1073.73     40.01 o 
  -2   9   1     1256.46     1346.61     43.74 o 
  -1   9   1      176.68      182.61      7.08 o 
   0   9   1     1175.49     1236.63     40.24 o 
   1   9   1     2111.52     2131.37     68.52 o 
   2   9   1     5223.05     5305.64    169.90 o 
   3   9   1     3456.48     3538.40    128.68 o 
   4   9   1     2985.05     2975.25    108.53 o 
   5   9   1     3839.86     3909.60    169.77 o 
   6   9   1     1992.54     2098.10     79.73 o 
   7   9   1      422.83      394.43     14.28 o 
   8   9   1       42.18       31.27      4.44 o 
   9   9   1       35.21       33.98      7.67 o 
  10   9   1      598.96      576.09     22.60 o 
  11   9   1      340.09      353.33     15.36 o 
  12   9   1      758.99      838.65     41.70 o 
  13   9   1     1069.15     1090.98     40.47 o 
  14   9   1      242.53      253.56     13.12 o 
  15   9   1      258.20      265.31     17.39 o 
  16   9   1      403.69      427.64     19.14 o 
  17   9   1      182.09      198.10     12.51 o 
  18   9   1        0.86       -7.94      7.94 o 
  19   9   1       11.86       12.16      8.73 o 
  20   9   1       54.00       46.26     10.95 o 
 -20  10   1        4.88        4.34     12.34 o 
 -19  10   1       23.89       25.68     12.34 o 
 -18  10   1       46.63       30.08     12.03 o 
 -17  10   1        0.31       -6.33     10.26 o 
 -16  10   1        3.52        3.88      9.96 o 
 -15  10   1       39.66       37.50     11.01 o 
 -14  10   1       65.10       73.94     12.51 o 
 -13  10   1        9.47       13.27      8.73 o 
 -12  10   1     1010.46     1022.91     55.15 o 
 -11  10   1      325.76      299.86     19.43 o 
 -10  10   1      368.23      367.17     22.65 o 
  -9  10   1      765.22      799.83     45.77 o 
  -8  10   1     1085.18     1076.55     47.32 o 
  -7  10   1      493.20      490.22     23.28 o 
  -6  10   1       29.31       33.43      5.25 o 
  -5  10   1      572.74      561.54     28.93 o 
  -4  10   1     2403.61     2363.91     86.86 o 
  -3  10   1     1695.54     1640.23     60.79 o 
  -2  10   1     3601.69     3787.52    138.28 o 
  -1  10   1     1581.99     1595.43     51.72 o 
   0  10   1     2286.40     2364.25     76.22 o 
   1  10   1      339.28      373.35     15.18 o 
   2  10   1      234.07      257.74     11.41 o 
   3  10   1      689.25      692.87     26.58 o 
   4  10   1     1092.76     1157.06     64.76 o 
   5  10   1      907.87      949.34     36.13 o 
   6  10   1      469.40      482.60     23.62 o 
   7  10   1     1150.15     1142.55     43.39 o 
   8  10   1     1233.60     1208.81     39.73 o 
   9  10   1      745.39      742.70     25.41 o 
  10  10   1     1177.09     1187.94     39.10 o 
  11  10   1      290.37      289.50     12.15 o 
  12  10   1        3.02        8.24      5.28 o 
  13  10   1      270.67      268.47     13.60 o 
  14  10   1      252.07      258.46     13.53 o 
  15  10   1      287.05      267.82     14.08 o 
  16  10   1      254.35      265.20     14.38 o 
  17  10   1      193.13      167.36     11.91 o 
  18  10   1       60.53       54.79      8.37 o 
  19  10   1       20.58       14.62     12.77 o 
  20  10   1       45.75       50.52     16.44 o 
 -20  11   1        5.57       -0.29     18.04 o 
 -19  11   1       27.59       11.85     13.06 o 
 -18  11   1        7.18        5.96     11.82 o 
 -17  11   1        5.20        1.11     11.10 o 
 -16  11   1      137.06      110.38     13.78 o 
 -15  11   1        2.36        3.35     10.29 o 
 -14  11   1        3.05       -4.91      9.56 o 
 -13  11   1       37.66       30.20     10.62 o 
 -12  11   1       61.36       91.12     11.10 o 
 -11  11   1      762.68      756.46     47.11 o 
 -10  11   1      101.13      118.92      9.84 o 
  -9  11   1        7.15       15.24      6.79 o 
  -8  11   1      207.00      209.38     12.52 o 
  -7  11   1      245.09      239.99     13.40 o 
  -6  11   1      647.41      691.13     31.36 o 
  -5  11   1      587.09      623.15     24.51 o 
  -4  11   1      851.95      903.91     34.20 o 
  -3  11   1       55.57       51.03      5.20 o 
  -2  11   1        4.03        6.42      4.83 o 
  -1  11   1       21.27       23.54      6.93 o 
   0  11   1      321.63      352.02     17.86 o 
   1  11   1      370.16      363.14     18.31 o 
   2  11   1      927.01      930.46     35.11 o 
   3  11   1      183.83      221.88     10.29 o 
   4  11   1      290.12      321.19     13.95 o 
   5  11   1      378.16      419.32     17.60 o 
   6  11   1       13.55       22.94      5.09 o 
   7  11   1       41.69       40.87     10.88 o 
   8  11   1        3.56       19.44      5.79 o 
   9  11   1      251.95      242.92     12.38 o 
  10  11   1      592.43      573.60     20.72 o 
  11  11   1      161.89      161.32      8.82 o 
  12  11   1      520.74      532.49     19.68 o 
  13  11   1        3.02        4.09      6.01 o 
  14  11   1        1.06       12.58      7.35 o 
  15  11   1      204.27      202.60     12.40 o 
  16  11   1       13.92       25.62      7.57 o 
  17  11   1       72.68       80.83     11.71 o 
  18  11   1       14.02        0.54      9.83 o 
  19  11   1       41.28       52.20     11.20 o 
 -19  12   1        0.93       15.48     13.57 o 
 -18  12   1       15.21       20.44     12.30 o 
 -17  12   1       15.28       33.72     17.89 o 
 -16  12   1       91.94       93.95     11.47 o 
 -15  12   1       82.17       62.48     10.48 o 
 -14  12   1       32.50        7.08     10.38 o 
 -13  12   1        1.18       -5.11      7.89 o 
 -12  12   1      134.58      158.70     12.21 o 
 -11  12   1        8.06        8.17      9.47 o 
 -10  12   1       21.46        9.54      7.32 o 
  -9  12   1        7.81       13.28      7.18 o 
  -8  12   1       18.67       40.07     10.68 o 
  -7  12   1        4.64        6.63      6.46 o 
  -6  12   1      212.63      223.51     15.83 o 
  -5  12   1      626.91      683.94     30.98 o 
  -4  12   1      130.16      135.60      9.52 o 
  -3  12   1        7.91       12.26      6.44 o 
  -2  12   1       57.90       47.33      6.45 o 
  -1  12   1       23.26        7.37      5.58 o 
   0  12   1        0.79        1.99      5.40 o 
   1  12   1       89.75       81.88      7.51 o 
   2  12   1      136.91      150.44     11.17 o 
   3  12   1       32.74       33.98      7.15 o 
   4  12   1        2.70       14.85      4.77 o 
   5  12   1       12.26       20.92      7.27 o 
   6  12   1      126.49      143.12     12.35 o 
   7  12   1      195.03      202.50     10.78 o 
   8  12   1       44.51       35.54     11.32 o 
   9  12   1      643.18      645.64     26.53 o 
  10  12   1        1.18        3.19      6.38 o 
  11  12   1        4.06       11.33      6.80 o 
  12  12   1      193.16      191.67     13.61 o 
  13  12   1      109.41       96.09      9.56 o 
  14  12   1      188.48      190.41     17.87 o 
  15  12   1       81.84       82.11     11.47 o 
  16  12   1       51.88       64.11     11.74 o 
  17  12   1        3.67        9.76     10.94 o 
  18  12   1        0.10       -8.29     17.59 o 
 -18  13   1       80.64       66.78     17.73 o 
 -17  13   1       13.35        9.20     10.53 o 
 -16  13   1       41.07       33.06     10.59 o 
 -15  13   1       17.56       35.30     10.39 o 
 -14  13   1       65.15       61.54     10.57 o 
 -13  13   1        0.74        3.42      8.77 o 
 -12  13   1       40.52       46.67      9.39 o 
 -11  13   1        6.81        5.57      8.27 o 
 -10  13   1      283.09      302.51     17.14 o 
  -9  13   1      414.62      433.20     25.24 o 
  -8  13   1      610.24      563.20     34.76 o 
  -7  13   1       32.09       55.16     10.67 o 
  -6  13   1      602.94      603.82     36.31 o 
  -5  13   1      726.52      738.33     47.57 o 
  -4  13   1      312.63      333.62     17.46 o 
  -3  13   1        1.21        8.97      5.62 o 
  -2  13   1       23.18       22.46      5.91 o 
  -1  13   1       88.00      103.33      8.76 o 
   0  13   1        4.38        8.04      5.82 o 
   1  13   1      529.03      545.06     26.37 o 
   2  13   1      572.84      540.25     26.26 o 
   3  13   1      882.08      885.95     40.93 o 
   4  13   1     1564.27     1553.12     69.42 o 
   5  13   1      635.41      660.92     31.74 o 
   6  13   1      650.68      668.93     32.08 o 
   7  13   1      352.72      355.07     17.60 o 
   8  13   1       72.90       79.21      7.91 o 
   9  13   1        6.32       12.87      6.48 o 
  10  13   1       38.37       69.21      9.49 o 
  11  13   1      181.13      212.59     21.67 o 
  12  13   1        2.57        8.66      7.50 o 
  13  13   1       13.74       23.06      9.85 o 
  14  13   1      182.67      200.75     28.66 o 
  15  13   1      175.07      163.77     21.46 o 
  16  13   1      102.79      119.37     18.95 o 
  17  13   1       43.66       28.83     15.77 o 
 -17  14   1        0.10        7.67     11.27 o 
 -16  14   1        0.58       -9.41     10.63 o 
 -15  14   1       96.28       78.66     12.03 o 
 -14  14   1      244.73      244.73     16.72 o 
 -13  14   1      130.01      145.43     13.11 o 
 -12  14   1      458.49      435.57     29.70 o 
 -11  14   1      166.43      205.97     22.55 o 
 -10  14   1      219.34      229.59     33.17 o 
  -9  14   1      116.62      126.03     14.89 o 
  -8  14   1       11.85        6.36     25.02 o 
  -7  14   1       38.61       62.17     11.76 o 
  -6  14   1        4.82        6.27      9.46 o 
  -5  14   1      179.81      204.64     17.17 o 
  -4  14   1     1113.09     1051.99     59.46 o 
  -3  14   1      603.69      579.41     28.08 o 
  -2  14   1     1288.13     1290.43     57.92 o 
  -1  14   1     1368.36     1361.67     61.18 o 
   0  14   1     2084.69     2031.94     89.79 o 
   1  14   1      381.44      363.70     19.31 o 
   2  14   1       76.71       83.20      8.81 o 
   3  14   1      363.90      387.01     20.48 o 
   4  14   1        2.02       10.15      6.98 o 
   5  14   1      395.53      393.16     21.28 o 
   6  14   1      985.39     1003.48     46.80 o 
   7  14   1     1014.66     1024.00     47.64 o 
   8  14   1      319.67      333.37     32.18 o 
   9  14   1      225.17      266.47     21.87 o 
  10  14   1      934.00      951.36     45.12 o 
  11  14   1      563.94      582.91     25.51 o 
  12  14   1        2.84        2.14      9.89 o 
  13  14   1       42.82       50.53     15.25 o 
  14  14   1       26.11       39.60     11.30 o 
  15  14   1       22.56       14.99     15.26 o 
  16  14   1       31.42       19.13     11.37 o 
 -15  15   1       53.64       61.92     15.95 o 
 -14  15   1       86.41       64.45     19.20 o 
 -13  15   1        4.52        5.08     17.17 o 
 -12  15   1        0.42      -29.68     29.68 o 
 -11  15   1        0.31        3.09     12.74 o 
 -10  15   1      137.55      140.00     15.86 o 
  -9  15   1        8.44       11.62     15.42 o 
  -8  15   1      363.62      322.18     23.34 o 
  -7  15   1     1571.27     1594.09     88.87 o 
  -6  15   1      918.62      824.44     48.34 o 
  -5  15   1      197.06      203.16     17.28 o 
  -4  15   1      740.07      744.52     43.82 o 
  -3  15   1      254.90      261.98     19.95 o 
  -2  15   1      155.29      162.10     11.76 o 
  -1  15   1       13.18       31.90      7.49 o 
   0  15   1     2123.67     2149.92     95.15 o 
   1  15   1     1633.13     1660.39     76.11 o 
   2  15   1      301.13      305.94     17.52 o 
   3  15   1      256.66      274.70     16.44 o 
   4  15   1      597.48      575.10     28.88 o 
   5  15   1      331.94      333.52     19.00 o 
   6  15   1      163.99      181.88     15.99 o 
   7  15   1      350.59      390.01     21.98 o 
   8  15   1      163.82      138.27     22.10 o 
   9  15   1       15.14       22.55      9.48 o 
  10  15   1       56.91       51.28     11.03 o 
  11  15   1      407.12      406.67     23.65 o 
  12  15   1      859.51      864.63     53.10 o 
  13  15   1      139.76      153.83     19.54 o 
  14  15   1      120.57      157.34     24.15 o 
  15  15   1      236.85      220.61     26.62 o 
 -14  16   1       59.58       39.50     15.21 o 
 -13  16   1       51.75       55.11     14.50 o 
 -12  16   1      148.19      139.03     18.37 o 
 -11  16   1      186.28      180.61     19.53 o 
 -10  16   1      130.60      126.41     16.72 o 
  -9  16   1      201.49      140.07     16.46 o 
  -8  16   1      121.54       97.08     16.00 o 
  -7  16   1        0.61       17.88     12.26 o 
  -6  16   1        0.31       18.37     11.56 o 
  -5  16   1       25.72       17.03     10.83 o 
  -4  16   1      359.50      375.30     48.44 o 
  -3  16   1      583.95      572.22     35.79 o 
  -2  16   1      551.06      593.18     36.62 o 
  -1  16   1      248.46      256.37     20.29 o 
   0  16   1       64.15       90.22     12.56 o 
   1  16   1       45.76       53.74      8.80 o 
   2  16   1      129.38      140.92     11.96 o 
   3  16   1       53.33       54.33     12.74 o 
   4  16   1       26.64        9.74     11.35 o 
   5  16   1      204.91      215.80     15.09 o 
   6  16   1      213.33      229.09     15.73 o 
   7  16   1      403.48      424.67     31.09 o 
   8  16   1      281.57      294.85     50.77 o 
   9  16   1       36.11       37.96     10.95 o 
  10  16   1      123.96      116.96     13.28 o 
  11  16   1      184.91      200.11     21.08 o 
  12  16   1       19.27       17.79     15.63 o 
  13  16   1        0.98       17.51     15.71 o 
  14  16   1       83.05       57.32     23.28 o 
 -12  17   1       23.56       32.06     15.10 o 
 -11  17   1       23.34       12.19     13.86 o 
 -10  17   1       18.11       27.22     14.57 o 
  -9  17   1       82.53       73.89     15.28 o 
  -8  17   1      133.41      110.32     16.44 o 
  -7  17   1       14.35        2.28     13.00 o 
  -6  17   1        6.50       -2.40     22.55 o 
  -5  17   1       72.55       80.62     13.69 o 
  -4  17   1       16.22        4.09     12.18 o 
  -3  17   1        2.07        5.03     11.43 o 
  -2  17   1       62.31       55.18     12.09 o 
  -1  17   1       41.14       53.02     11.80 o 
   0  17   1        3.96       -4.32     10.99 o 
   1  17   1      110.22      108.54     13.10 o 
   2  17   1      281.27      264.23     24.63 o 
   3  17   1      415.69      428.56     23.38 o 
   4  17   1        1.45        5.52     11.93 o 
   5  17   1      133.62      124.08     12.42 o 
   6  17   1       25.25       39.14     10.66 o 
   7  17   1       67.93       79.21     11.61 o 
   8  17   1        0.78        9.50     10.63 o 
   9  17   1      327.18      278.82     33.93 o 
  10  17   1      290.13      258.58     24.37 o 
  11  17   1        6.32      -14.83     16.29 o 
  12  17   1       13.01       -1.75     22.69 o 
 -10  18   1       18.02       11.65     14.74 o 
  -9  18   1        0.08       -4.86     13.47 o 
  -8  18   1      116.08      113.54     16.90 o 
  -7  18   1       46.93       49.29     16.00 o 
  -6  18   1        1.08       -6.78     18.33 o 
  -5  18   1       14.77       15.79     14.84 o 
  -4  18   1       80.19       90.21     15.21 o 
  -3  18   1       12.39       13.10     12.54 o 
  -2  18   1       74.28       83.57     14.60 o 
  -1  18   1        0.58       -6.26     12.12 o 
   0  18   1        5.12        4.83     11.72 o 
   1  18   1        0.89      -11.38     11.38 o 
   2  18   1        6.33       -4.63     11.17 o 
   3  18   1       31.34       27.60      9.92 o 
   4  18   1       62.43       59.96     11.07 o 
   5  18   1       40.04       28.33     10.40 o 
   6  18   1       17.34       28.79     19.82 o 
   7  18   1        5.29        8.32     12.59 o 
   8  18   1        0.68        0.14     11.69 o 
   9  18   1        1.25        1.03     20.66 o 
  10  18   1       41.94       62.85     25.31 o 
  -7  19   1      399.39      321.63     72.59 o 
  -6  19   1       70.12       53.08     15.24 o 
  -5  19   1        2.49       -7.47     13.21 o 
  -4  19   1       57.29       51.07     14.50 o 
  -3  19   1        0.51      -12.47     12.47 o 
  -2  19   1        1.28        2.35     13.37 o 
  -1  19   1        4.49       13.05     12.76 o 
   0  19   1      157.79      100.08     15.33 o 
   1  19   1        7.46        9.18     13.33 o 
   2  19   1       20.47        9.26     21.24 o 
   3  19   1      212.65      183.05     23.19 o 
   4  19   1      165.05      151.82     14.80 o 
   5  19   1       61.11       55.29     12.96 o 
   6  19   1       75.73       62.92     12.89 o 
   7  19   1      127.67      160.31     28.80 o 
  -1  20   1      443.06      315.07     25.31 o 
   0  20   1       94.85       84.53     15.90 o 
 -23   0   2        9.01       13.38     18.91 o 
 -22   0   2        1.13      -17.17     17.17 o 
 -21   0   2       93.09      102.12     21.53 o 
 -20   0   2       50.38       60.23     18.04 o 
 -19   0   2        3.01        1.16     15.42 o 
 -18   0   2       33.63       43.64     16.00 o 
 -17   0   2      136.45      116.38     18.33 o 
 -16   0   2       80.71       83.21     15.13 o 
 -15   0   2      177.96      125.98     16.29 o 
 -14   0   2     3338.45     3035.77    208.32 o 
 -13   0   2      502.28      444.85     25.68 o 
 -12   0   2      709.69      686.01     37.97 o 
 -11   0   2     2603.39     2509.70    128.07 o 
 -10   0   2      553.54      554.23     29.70 o 
  -9   0   2      186.52      224.59     23.71 o 
  -8   0   2       92.17       98.02      8.87 o 
  -7   0   2     2169.06     2024.05    102.88 o 
  -6   0   2     6477.26     6483.41    326.49 o 
  -5   0   2      538.92      348.87     18.64 o 
  -4   0   2    14826.40    14880.73    750.36 o 
  -3   0   2    11054.07    11499.16    577.35 o 
  -2   0   2     3637.43     3602.54    181.44 o 
  -1   0   2     7351.99     7187.80    361.94 o 
   0   0   2     2067.09     2114.23    106.93 o 
   1   0   2      278.60      273.43     14.59 o 
   2   0   2      178.50      247.85     13.57 o 
   3   0   2     1558.83     1737.26    118.42 o 
   4   0   2     2623.03     2822.16    142.67 o 
   5   0   2     6512.27     6825.19    344.37 o 
   6   0   2     3378.15     3185.18    158.70 o 
   7   0   2    12496.47    12748.84    861.21 o 
   8   0   2     7768.04     7639.62    376.74 o 
   9   0   2     4612.91     4750.32    236.53 o 
  10   0   2     1627.19     1556.56     78.96 o 
  11   0   2      353.14      342.50     20.16 o 
  12   0   2     4604.31     4673.69    233.46 o 
  13   0   2      433.27      384.25     26.91 o 
  14   0   2      177.49      157.99     19.20 o 
  15   0   2      419.87      385.22     34.33 o 
  16   0   2      107.81      118.13     20.08 o 
  17   0   2      323.75      316.55     30.84 o 
  18   0   2      355.60      412.86     38.11 o 
  19   0   2        7.68       36.66     18.04 o 
  20   0   2        3.86        8.44     20.08 o 
  21   0   2       76.55      169.04     26.19 o 
  22   0   2       10.42       33.17     21.82 o 
 -23   1   2        0.09       -7.86     13.78 o 
 -22   1   2       48.20       47.83     23.13 o 
 -21   1   2        4.23        7.49     15.27 o 
 -20   1   2       50.56       30.36     12.96 o 
 -19   1   2       97.87      110.85     20.08 o 
 -18   1   2      188.10      153.71     15.12 o 
 -17   1   2      188.12      159.61     16.73 o 
 -16   1   2      436.29      395.13     33.40 o 
 -15   1   2        1.79       15.08      6.60 o 
 -14   1   2      172.89      149.69     13.27 o 
 -13   1   2      329.28      278.02     13.98 o 
 -12   1   2      591.29      624.82     27.21 o 
 -11   1   2      442.08      434.67     19.48 o 
 -10   1   2     1089.87     1091.27     45.33 o 
  -9   1   2     1714.86     1506.45     54.58 o 
  -8   1   2     4271.55     4199.59    149.92 o 
  -7   1   2      634.41      508.23     19.02 o 
  -6   1   2     7234.80     7456.25    265.94 o 
  -5   1   2     2728.45     2629.31     94.04 o 
  -4   1   2      203.52      244.27     12.90 o 
  -3   1   2        0.50        1.09      1.63 o 
  -2   1   2      312.08      245.80      9.36 o 
  -1   1   2     5033.34     5029.09    179.23 o 
   0   1   2     4105.49     4195.53    169.65 o 
   1   1   2     7213.26     7196.08    290.87 o 
   2   1   2     5164.43     5386.81    217.44 o 
   3   1   2    10017.78    10952.85    442.16 o 
   4   1   2     4770.65     5217.72    211.20 o 
   5   1   2     3579.80     3847.63    136.25 o 
   6   1   2      237.92      282.37     11.11 o 
   7   1   2       46.17       71.89      4.17 o 
   8   1   2      819.52      878.43     31.81 o 
   9   1   2      307.86      315.72     12.76 o 
  11   1   2     2256.98     2202.89     78.38 o 
  12   1   2     1032.49     1136.22     41.66 o 
  13   1   2      875.02      889.89     38.20 o 
  14   1   2      360.20      349.53     17.73 o 
  15   1   2      337.52      350.30     22.32 o 
  16   1   2        0.48       -8.06     10.56 o 
  17   1   2       19.99       13.06     10.97 o 
  18   1   2       11.96       29.58     12.50 o 
  19   1   2        6.33      -11.93     12.55 o 
  20   1   2       63.52       59.83     14.27 o 
  21   1   2      106.15       76.01     15.71 o 
  22   1   2       75.08       81.09     17.79 o 
 -23   2   2        6.68       25.50     13.56 o 
 -22   2   2       40.59       54.56     14.36 o 
 -21   2   2       53.09       48.81     13.26 o 
 -20   2   2       15.53       17.09     12.65 o 
 -19   2   2       56.09       44.22     17.17 o 
 -18   2   2       13.17        3.64      9.04 o 
 -17   2   2       14.92       28.29      8.64 o 
 -16   2   2      358.53      311.31     16.66 o 
 -15   2   2      183.56      180.44     11.69 o 
 -14   2   2       17.73       13.44      6.46 o 
 -13   2   2       16.78       12.41      6.67 o 
 -12   2   2     1145.08     1032.18     43.28 o 
 -11   2   2      743.86      708.50     30.23 o 
 -10   2   2        5.10       12.84      3.96 o 
  -9   2   2        4.96       17.81      3.66 o 
  -8   2   2       23.99       44.49      4.18 o 
  -7   2   2      384.05      366.45     15.83 o 
  -6   2   2      270.83      231.92     12.75 o 
  -5   2   2     1099.97     1082.39     44.70 o 
  -4   2   2     2347.66     2328.35     94.45 o 
  -3   2   2      608.74      577.55     24.04 o 
  -2   2   2     2104.59     2096.73     85.21 o 
  -1   2   2     5498.91     5971.08    241.18 o 
   0   2   2      180.61      166.99      7.67 o 
   1   2   2      332.43      392.44     16.59 o 
   2   2   2       10.55        6.31      2.38 o 
   3   2   2     1563.89     1817.89     74.01 o 
   4   2   2     3095.40     3575.75    126.71 o 
   5   2   2      858.49      845.73     30.60 o 
   6   2   2      733.44      641.01     23.57 o 
   7   2   2     1134.14     1062.82     38.11 o 
   8   2   2       93.45       84.10      5.38 o 
   9   2   2      110.44      111.08      5.95 o 
  10   2   2       14.43       39.93      4.21 o 
  11   2   2        0.61       46.11      4.89 o 
  12   2   2      172.20      199.84     12.77 o 
  13   2   2      400.51      361.37     43.50 o 
  14   2   2      105.76       91.92     14.34 o 
  15   2   2      368.11      358.01     18.51 o 
  16   2   2      291.50      255.92     28.80 o 
  17   2   2      223.59      222.21     18.09 o 
  18   2   2      143.31      168.55     16.63 o 
  19   2   2       18.68       18.44     12.94 o 
  20   2   2       25.27       16.96     13.67 o 
  21   2   2        8.33       18.61     14.48 o 
  22   2   2       45.50       41.70     16.82 o 
 -23   3   2        0.17       -3.37     22.11 o 
 -22   3   2        0.02       15.42     13.78 o 
 -21   3   2        0.02        2.49     12.94 o 
 -20   3   2       32.86       23.55     12.21 o 
 -19   3   2        0.82        8.32      9.46 o 
 -18   3   2       79.07       78.53     10.73 o 
 -17   3   2        2.90        1.44      7.99 o 
 -16   3   2       14.34       28.35      7.78 o 
 -15   3   2      137.87      129.28      9.89 o 
 -14   3   2      518.15      483.95     22.50 o 
 -13   3   2        2.01       -0.26      5.17 o 
 -12   3   2       38.19       53.83      6.05 o 
 -11   3   2       53.19       72.95      7.04 o 
 -10   3   2      259.91      275.54     20.02 o 
  -9   3   2       15.08       16.05      3.74 o 
  -8   3   2       76.56       85.06      5.38 o 
  -7   3   2      726.51      751.88     31.80 o 
  -6   3   2        7.84       16.12      2.98 o 
  -5   3   2     1441.04     1586.64     64.45 o 
  -4   3   2       87.55      104.64      5.57 o 
  -3   3   2      414.46      425.83     18.07 o 
  -2   3   2        1.40       -2.18      3.53 o 
  -1   3   2       49.94       57.37      4.68 o 
   0   3   2      810.70      843.24     34.75 o 
   1   3   2       96.39      110.67      4.76 o 
   2   3   2      163.84      232.32      9.15 o 
   3   3   2      349.55      372.46     12.64 o 
   4   3   2      673.82      786.57     25.69 o 
   5   3   2      262.94      331.76     11.45 o 
   6   3   2      135.21      187.76      8.60 o 
   7   3   2       52.80       98.92      4.60 o 
   8   3   2      176.78      223.63      7.74 o 
   9   3   2      468.71      522.25     19.79 o 
  10   3   2        6.95       20.66      4.83 o 
  11   3   2      297.92      297.60     27.56 o 
  12   3   2      263.82      246.54     13.32 o 
  13   3   2       19.19       18.02      9.61 o 
  14   3   2       65.90       85.32     17.98 o 
  15   3   2       74.68      122.86     10.36 o 
  16   3   2        0.40       25.61      6.58 o 
  17   3   2        3.04       39.88     11.95 o 
  18   3   2       13.59       42.69     11.95 o 
  19   3   2       31.47       26.85     12.57 o 
  20   3   2       34.14       33.27     20.22 o 
  21   3   2       45.55       42.60     15.10 o 
 -23   4   2       18.31       31.13     18.62 o 
 -22   4   2       45.66       52.08     20.95 o 
 -21   4   2       33.11       30.72     10.74 o 
 -20   4   2       33.85       33.20     10.62 o 
 -19   4   2        0.53        4.39      9.67 o 
 -18   4   2        0.63        0.30     10.49 o 
 -17   4   2       65.54       66.07      9.28 o 
 -16   4   2      363.62      334.70     17.93 o 
 -15   4   2        4.08       10.56      6.66 o 
 -14   4   2      406.43      396.37     19.22 o 
 -13   4   2       42.75       31.94      5.85 o 
 -12   4   2      552.90      559.54     24.76 o 
 -11   4   2     1466.19     1532.14     63.29 o 
 -10   4   2       44.45       64.69      5.55 o 
  -9   4   2      153.57      179.75      9.16 o 
  -8   4   2       94.33      121.78      6.78 o 
  -7   4   2      554.51      527.30     27.96 o 
  -6   4   2     1872.40     1871.82     95.51 o 
  -5   4   2     1533.67     1559.64     79.73 o 
  -4   4   2     6498.04     7048.22    356.07 o 
  -3   4   2      372.96      323.30     14.94 o 
  -2   4   2      418.44      346.70     14.95 o 
  -1   4   2      287.12      169.78      7.99 o 
   0   4   2       19.75       42.00      3.89 o 
   1   4   2     3669.43     4168.92    148.89 o 
   2   4   2       16.61        9.12      1.75 o 
   3   4   2        5.11        4.14      2.07 o 
   4   4   2     1463.47     1582.20     51.16 o 
   5   4   2     2317.28     2490.75     80.12 o 
   6   4   2      379.21      293.87     10.46 o 
   7   4   2     1166.72     1090.28     35.79 o 
   8   4   2     2281.76     2362.74     69.91 o 
   9   4   2     1136.15     1214.74     36.53 o 
  10   4   2        5.67       24.91      4.19 o 
  11   4   2      346.94      382.09     15.71 o 
  12   4   2      240.87      270.49     25.56 o 
  13   4   2      105.91      117.47     17.78 o 
  14   4   2       16.47       34.60      7.43 o 
  15   4   2      170.42      179.13     12.21 o 
  16   4   2       92.99      115.11     10.45 o 
  17   4   2      182.19      181.20     13.10 o 
  18   4   2      171.51      151.69     15.66 o 
  19   4   2       71.98       97.07     29.09 o 
  20   4   2        5.51       14.97     13.35 o 
  21   4   2        4.88       11.35     21.24 o 
 -22   5   2       76.58       56.35     14.66 o 
 -21   5   2       10.57       27.64     13.68 o 
 -20   5   2        2.14        5.53     12.55 o 
 -19   5   2       33.34       63.30     10.65 o 
 -18   5   2       82.75      110.40     11.47 o 
 -17   5   2       55.55       52.54      9.12 o 
 -16   5   2      451.46      394.49     33.87 o 
 -15   5   2      104.26       91.80      9.01 o 
 -14   5   2        3.25        9.38      5.74 o 
 -13   5   2      595.52      506.08     28.93 o 
 -11   5   2     1016.75      900.31     66.77 o 
 -10   5   2      782.35      646.26     42.64 o 
  -9   5   2     2123.41     1979.79     80.90 o 
  -8   5   2     7246.31     7561.18    305.45 o 
  -7   5   2     2153.25     2141.69     87.24 o 
  -6   5   2     3611.85     3781.39    153.27 o 
  -5   5   2      170.82      146.61      7.42 o 
  -4   5   2      941.08     1051.98     43.26 o 
  -3   5   2       40.23       24.66      3.02 o 
  -2   5   2     1671.76     1501.24     76.46 o 
  -1   5   2     5792.34     6026.40    253.18 o 
   0   5   2     1959.48     1974.74     70.62 o 
   1   5   2     1603.22     1486.16     48.04 o 
   2   5   2     3637.25     3822.73    122.77 o 
   3   5   2     7249.98     8063.45    258.19 o 
   4   5   2     1705.08     1566.91     50.73 o 
   5   5   2     1706.87     1645.60     53.33 o 
   6   5   2       86.03       93.03      4.53 o 
   7   5   2      250.15      243.54      9.25 o 
   8   5   2      223.66      249.28      9.58 o 
   9   5   2      436.69      460.90     16.34 o 
  10   5   2     2012.44     2020.99     65.79 o 
  11   5   2     1110.97      996.52     37.21 o 
  12   5   2     1356.96     1263.91     53.06 o 
  13   5   2     1801.02     1714.06     80.25 o 
  14   5   2      161.17      174.20     16.96 o 
  15   5   2      106.55      110.49     10.04 o 
  16   5   2       55.40       56.95      8.93 o 
  17   5   2       12.67       25.17      8.68 o 
  18   5   2        0.93        4.82     11.00 o 
  19   5   2        8.61       12.51     19.78 o 
  20   5   2       92.63       91.65     23.57 o 
  21   5   2       22.18      -13.97     23.28 o 
 -22   6   2        0.77       27.16     13.54 o 
 -21   6   2       72.55       59.58     14.91 o 
 -20   6   2       74.66       83.61     14.59 o 
 -19   6   2       43.25       43.71     12.75 o 
 -18   6   2        5.77        4.77     10.99 o 
 -17   6   2        8.05       -0.65     12.07 o 
 -16   6   2      398.97      375.21     24.44 o 
 -15   6   2      388.69      373.88     23.82 o 
 -14   6   2      589.76      566.87     35.02 o 
 -13   6   2      820.24      808.49     39.65 o 
 -12   6   2     2089.25     2054.42     84.85 o 
 -11   6   2      364.80      347.66     16.63 o 
 -10   6   2       42.38       39.89      5.13 o 
  -9   6   2        1.54        2.56      4.20 o 
  -8   6   2      116.53      123.62      7.01 o 
  -7   6   2      624.52      621.32     26.28 o 
  -6   6   2      625.97      527.00     22.34 o 
  -5   6   2     1098.34     1045.76     43.07 o 
  -4   6   2     4104.81     4012.71    162.80 o 
  -3   6   2     3893.08     3682.70    149.31 o 
  -2   6   2    12096.79    12926.33    521.51 o 
  -1   6   2    20852.41    22998.94    734.05 o 
   0   6   2      539.72      444.72     17.21 o 
   1   6   2     3078.34     3611.23    115.97 o 
   2   6   2       91.07       85.31      4.10 o 
   3   6   2      680.84      662.41     22.01 o 
   4   6   2     2537.71     2639.20     85.02 o 
   5   6   2     2243.94     2238.50     72.30 o 
   6   6   2     4956.96     5082.68    163.08 o 
   7   6   2     4109.05     4231.23    136.15 o 
   8   6   2      660.42      621.10     21.21 o 
   9   6   2     1583.05     1637.37     53.67 o 
  10   6   2     1289.74     1276.79     42.30 o 
  11   6   2       73.37       67.77      6.36 o 
  12   6   2       30.40       44.30      6.01 o 
  13   6   2       32.37       32.86      6.55 o 
  14   6   2      386.87      333.51     15.25 o 
  15   6   2      609.94      532.87     22.29 o 
  16   6   2      495.55      509.25     31.57 o 
  17   6   2      437.61      421.93     27.98 o 
  18   6   2      331.35      308.82     23.14 o 
  19   6   2       10.14        7.27     20.66 o 
  20   6   2       77.94      139.37     26.77 o 
  21   6   2       15.49       18.91     23.57 o 
 -22   7   2        6.26        8.60     13.68 o 
 -21   7   2       23.31       23.36     21.09 o 
 -20   7   2       20.07       19.54     12.86 o 
 -19   7   2      111.44      106.64     15.53 o 
 -18   7   2        6.41        3.04     19.35 o 
 -17   7   2      158.21      139.51     14.66 o 
 -16   7   2      293.00      279.16     20.26 o 
 -15   7   2      123.62       99.30     12.51 o 
 -14   7   2       52.97       38.84      9.36 o 
 -13   7   2      162.31      164.81     21.43 o 
 -12   7   2      617.73      634.43     28.15 o 
 -11   7   2      295.31      254.63     12.98 o 
 -10   7   2       85.30       94.13      6.90 o 
  -9   7   2      505.13      440.51     19.55 o 
  -8   7   2      497.01      409.96     19.75 o 
  -7   7   2     2003.27     1889.71     77.15 o 
  -6   7   2     4194.88     4469.55    181.12 o 
  -5   7   2      358.16      329.82     14.67 o 
  -4   7   2      256.63      268.19     12.16 o 
  -3   7   2      118.90      106.60      6.15 o 
  -2   7   2      161.75      216.87      8.17 o 
  -1   7   2      480.02      444.70     16.78 o 
   0   7   2     2581.08     2709.91     87.01 o 
   1   7   2     9179.42     9948.68    361.63 o 
   2   7   2     6224.66     6749.80    245.67 o 
   3   7   2     3021.24     2955.96     95.25 o 
   4   7   2     1806.36     1839.64     59.66 o 
   5   7   2      482.62      508.72     17.46 o 
   6   7   2       45.00       56.28      3.96 o 
   7   7   2      315.09      350.07     12.84 o 
   8   7   2       92.56       97.44      7.30 o 
   9   7   2      760.58      754.14     25.62 o 
  10   7   2      811.95      778.70     29.71 o 
  11   7   2      768.25      728.03     28.06 o 
  12   7   2     1963.06     1846.09     67.28 o 
  13   7   2      290.15      258.74     15.62 o 
  14   7   2      227.76      231.41     14.94 o 
  15   7   2      179.66      207.14     14.37 o 
  16   7   2        9.28       -6.98     13.58 o 
  17   7   2      164.61      183.88     42.48 o 
  18   7   2        1.36       16.35     12.08 o 
  19   7   2       92.82       80.27     15.33 o 
  20   7   2      196.45      165.26     26.48 o 
 -21   8   2       21.40       -6.47     13.05 o 
 -20   8   2        6.96       10.47     19.06 o 
 -19   8   2        1.56       -1.60     12.34 o 
 -18   8   2       11.63        6.33     11.61 o 
 -17   8   2       48.84       46.29     12.12 o 
 -16   8   2       19.46       22.77     11.10 o 
 -15   8   2        7.44        8.18     12.66 o 
 -14   8   2        1.52       10.94      8.63 o 
 -13   8   2      179.53      149.59     13.26 o 
 -12   8   2       38.04       38.85      8.52 o 
 -11   8   2      636.57      562.95     42.19 o 
 -10   8   2     1361.61     1305.63     94.27 o 
  -9   8   2       28.35       32.24      6.60 o 
  -8   8   2        3.70       19.31      4.48 o 
  -7   8   2      413.12      417.56     18.46 o 
  -6   8   2      291.42      318.81     12.67 o 
  -5   8   2      115.62      118.12      6.34 o 
  -4   8   2      349.01      360.68     12.67 o 
  -3   8   2     2209.09     2291.02     74.10 o 
  -2   8   2      246.59      322.27     11.47 o 
  -1   8   2       53.78       41.66      3.16 o 
   0   8   2     2804.62     3112.26    110.60 o 
   1   8   2      182.98      178.58      7.09 o 
   2   8   2      220.08      219.75      8.31 o 
   3   8   2       42.37       50.31      3.59 o 
   4   8   2      735.13      777.70     25.95 o 
   5   8   2       79.47       73.35      5.09 o 
   6   8   2      638.45      642.98     21.77 o 
   7   8   2     3450.78     3702.01    119.28 o 
   8   8   2      553.02      572.22     19.97 o 
   9   8   2       44.67       48.52      7.58 o 
  10   8   2       70.44       80.98     11.61 o 
  11   8   2      294.39      260.13     15.22 o 
  12   8   2       22.26       51.17      8.59 o 
  13   8   2       64.10       87.37     10.16 o 
  14   8   2      327.46      281.36     17.13 o 
  15   8   2      232.85      230.55     15.73 o 
  16   8   2      101.78      102.23     11.80 o 
  17   8   2        1.07        4.36     12.18 o 
  18   8   2        6.53       25.78     12.97 o 
  19   8   2       16.48       36.77     13.99 o 
  20   8   2        0.20       14.41     13.79 o 
 -21   9   2       20.71       29.09     22.11 o 
 -20   9   2        2.12       -1.51     13.05 o 
 -19   9   2        0.62        2.22     12.32 o 
 -18   9   2       11.60       19.17     11.35 o 
 -17   9   2       57.87       52.66     13.67 o 
 -16   9   2       14.21        9.02     10.90 o 
 -15   9   2        7.19       -0.66     11.78 o 
 -14   9   2       32.54       47.37     11.10 o 
 -13   9   2       19.17       34.74      9.56 o 
 -12   9   2      182.48      184.96     14.77 o 
 -11   9   2        1.18       29.64      8.22 o 
 -10   9   2       72.64       84.43      9.36 o 
  -9   9   2        1.69        5.10      6.63 o 
  -8   9   2       21.20       37.55     10.63 o 
  -7   9   2       23.59       43.62      5.21 o 
  -6   9   2        0.36        3.34      6.28 o 
  -5   9   2       59.08       56.48      4.83 o 
  -4   9   2        6.02       10.35      2.94 o 
  -3   9   2        8.97       11.76      2.89 o 
  -2   9   2       88.28       99.96      4.91 o 
  -1   9   2      289.99      319.49     11.58 o 
   0   9   2       51.26       46.24      3.48 o 
   1   9   2      252.42      231.82     10.03 o 
   2   9   2       16.06       15.01      3.10 o 
   3   9   2      356.90      354.12     13.61 o 
   4   9   2       25.68       17.51      3.27 o 
   5   9   2       27.25       34.98      4.81 o 
   6   9   2      151.13      149.38     10.16 o 
   7   9   2      240.47      234.74     11.11 o 
   8   9   2        4.12       31.50      5.50 o 
   9   9   2       84.32       83.02      8.62 o 
  10   9   2       11.04       28.69      7.91 o 
  11   9   2       10.61       14.18      7.72 o 
  12   9   2        1.45       -5.46      7.53 o 
  13   9   2      144.89      145.27     12.37 o 
  14   9   2        8.67       36.48     10.19 o 
  15   9   2       44.90       74.50     11.06 o 
  16   9   2       28.72       51.19     10.80 o 
  17   9   2       17.99       45.49     11.19 o 
  18   9   2        2.83       22.21     14.98 o 
  19   9   2        3.77       14.01     13.16 o 
 -20  10   2       14.36       18.92     13.99 o 
 -19  10   2       11.65       13.38     13.06 o 
 -18  10   2       98.99       74.25     20.95 o 
 -17  10   2       51.05       70.09     22.11 o 
 -16  10   2      168.22      183.20     17.04 o 
 -15  10   2       32.47       29.68     11.52 o 
 -14  10   2       19.24       33.81     10.47 o 
 -13  10   2       42.05       81.35     28.22 o 
 -12  10   2      184.78      173.98     19.06 o 
 -11  10   2      176.17      164.49     14.08 o 
 -10  10   2      115.11      117.52     11.47 o 
  -9  10   2       10.69       11.49      7.34 o 
  -8  10   2      204.15      212.18     14.74 o 
  -7  10   2      387.46      399.03     18.48 o 
  -6  10   2      130.89      125.58      7.33 o 
  -5  10   2      375.43      371.03     15.48 o 
  -4  10   2     1319.22     1305.95     48.84 o 
  -3  10   2      332.40      318.00     13.57 o 
  -2  10   2      440.18      432.73     15.24 o 
  -1  10   2     1695.78     1793.22     58.23 o 
   0  10   2      744.39      752.41     24.95 o 
   1  10   2       88.83       71.38      6.91 o 
   2  10   2       47.86       50.95      8.74 o 
   3  10   2       64.91       73.48      5.55 o 
   4  10   2       63.51       75.82      6.51 o 
   5  10   2      352.03      349.04     18.14 o 
   6  10   2     1905.21     1864.05     69.14 o 
   7  10   2     1867.33     1814.30     67.48 o 
   8  10   2      565.37      590.24     23.88 o 
   9  10   2      189.42      222.25     13.61 o 
  10  10   2       90.77      101.17     13.76 o 
  11  10   2      173.18      171.31     17.34 o 
  12  10   2       31.97       39.03      9.29 o 
  13  10   2       92.46       94.78     14.08 o 
  14  10   2       34.30       55.16     10.29 o 
  15  10   2      353.54      340.69     20.50 o 
  16  10   2      152.18      134.98     14.19 o 
  17  10   2        4.29       12.17     10.89 o 
  18  10   2       32.28       37.82     14.20 o 
  19  10   2        1.85       10.47     18.04 o 
 -19  11   2       56.69       34.77     13.74 o 
 -18  11   2       23.89       42.74     13.74 o 
 -17  11   2      180.49      125.84     29.09 o 
 -16  11   2      200.81      181.69     41.61 o 
 -15  11   2       44.05       55.59     12.86 o 
 -14  11   2        1.02        6.70     10.69 o 
 -13  11   2      173.10      143.23     14.91 o 
 -12  11   2      497.05      487.18     30.17 o 
 -11  11   2      478.86      462.48     40.59 o 
 -10  11   2      335.60      356.26     22.74 o 
  -9  11   2      175.98      208.01     12.95 o 
  -8  11   2      265.04      311.79     20.46 o 
  -7  11   2     1509.35     1524.86     66.07 o 
  -6  11   2     1798.49     1752.24     65.06 o 
  -5  11   2       69.83       80.89      8.61 o 
  -4  11   2      167.67      161.74      8.65 o 
  -3  11   2       77.71       86.55      6.17 o 
  -2  11   2       24.75       31.02      4.60 o 
  -1  11   2      480.72      443.43     21.72 o 
   0  11   2     3628.15     3806.30    165.40 o 
   1  11   2     4458.04     4455.42    162.60 o 
   2  11   2     1257.34     1296.81     55.46 o 
   3  11   2     2164.06     2228.32     93.54 o 
   4  11   2     1520.06     1535.10     57.20 o 
   5  11   2      160.99      170.29     12.64 o 
   6  11   2        6.34        2.39      5.18 o 
   7  11   2      109.09       97.72      7.46 o 
   8  11   2       10.11       14.19      8.35 o 
   9  11   2        6.02       12.48      7.67 o 
  10  11   2      443.40      492.90     25.24 o 
  11  11   2      847.23      913.47     41.98 o 
  12  11   2      729.87      739.58     35.24 o 
  13  11   2      213.19      227.23     15.95 o 
  14  11   2      387.20      356.82     20.78 o 
  15  11   2      246.90      264.82     17.91 o 
  16  11   2       32.33       59.47     11.90 o 
  17  11   2        4.24        8.68     10.97 o 
  18  11   2        4.06        5.61     22.99 o 
 -18  12   2        0.03       -5.51     12.79 o 
 -17  12   2        6.75       13.65     11.88 o 
 -16  12   2       15.72       20.80     12.32 o 
 -15  12   2       73.31       89.77     14.50 o 
 -14  12   2      165.76      200.27     49.03 o 
 -13  12   2      806.96      798.95     67.50 o 
 -12  12   2      692.24      670.73     40.84 o 
 -11  12   2      218.66      215.39     14.42 o 
 -10  12   2      170.60      166.54     20.05 o 
  -9  12   2        2.12        9.42      7.65 o 
  -8  12   2       27.34       14.65      9.85 o 
  -7  12   2      480.57      527.31     25.34 o 
  -6  12   2      941.33      965.68     43.03 o 
  -5  12   2      988.74      994.60     38.01 o 
  -4  12   2      797.69      838.37     43.24 o 
  -3  12   2     2571.76     2510.53    109.92 o 
  -2  12   2     2073.48     2049.16     89.84 o 
  -1  12   2     1344.02     1348.55     60.01 o 
   0  12   2      294.63      301.59     16.07 o 
   1  12   2      480.45      462.40     24.19 o 
   2  12   2        2.16        2.42      5.73 o 
   3  12   2      138.00      121.08     26.53 o 
   4  12   2      725.98      801.84     35.50 o 
   5  12   2      703.68      736.86     29.24 o 
   6  12   2      734.92      712.47     28.31 o 
   7  12   2     1512.29     1467.66     75.14 o 
   8  12   2     1094.25     1117.65     49.42 o 
   9  12   2      657.95      623.57     33.79 o 
  10  12   2      467.95      483.42     24.68 o 
  11  12   2        0.96        6.08      8.56 o 
  12  12   2        8.73       18.43      9.91 o 
  13  12   2      114.67      132.20     13.08 o 
  14  12   2      133.55      151.79     14.22 o 
  15  12   2       54.01       52.07     11.78 o 
  16  12   2      197.08      145.32     14.55 o 
  17  12   2      119.98      116.14     19.90 o 
 -17  13   2       80.75       64.33     12.03 o 
 -16  13   2       72.13       57.45     19.44 o 
 -15  13   2        2.05       -9.63      9.63 o 
 -14  13   2       39.39       34.07     10.34 o 
 -13  13   2      278.45      261.57     17.32 o 
 -12  13   2       35.75       33.06      9.68 o 
 -11  13   2      223.43      241.17     15.98 o 
 -10  13   2       70.59       72.86     11.97 o 
  -9  13   2      760.07      716.01     33.92 o 
  -8  13   2     1754.86     1619.87    108.38 o 
  -7  13   2      363.99      377.30     35.06 o 
  -6  13   2      361.95      396.45     25.80 o 
  -5  13   2      439.59      430.41     32.15 o 
  -4  13   2       67.60       75.84      8.17 o 
  -3  13   2      260.21      265.57     15.05 o 
  -2  13   2       37.62       47.25      7.40 o 
  -1  13   2     1736.42     1805.46     80.10 o 
   0  13   2      111.29      130.45      9.95 o 
   1  13   2       19.56       18.27      6.57 o 
   2  13   2     1225.03     1241.70     56.04 o 
   3  13   2     1286.41     1322.00     59.41 o 
   4  13   2      354.44      386.04     25.41 o 
   5  13   2      347.53      372.26     25.00 o 
   6  13   2       38.71       37.12      8.09 o 
   7  13   2       66.20       87.31     12.21 o 
   8  13   2       83.95       83.05     19.10 o 
   9  13   2      664.54      651.72     31.56 o 
  10  13   2      567.42      542.64     27.41 o 
  11  13   2      227.00      233.35     16.16 o 
  12  13   2      313.61      339.10     20.39 o 
  13  13   2      195.98      184.73     15.32 o 
  14  13   2       69.12       64.86     14.81 o 
  15  13   2       20.44       40.87     14.09 o 
  16  13   2        2.93       17.18     16.94 o 
 -16  14   2       13.77        1.64     11.82 o 
 -15  14   2       21.18       24.79     11.44 o 
 -14  14   2        5.78       10.77     10.00 o 
 -13  14   2       43.40       46.92     11.30 o 
 -12  14   2       29.99       14.12     12.29 o 
 -11  14   2      211.88      195.70     18.90 o 
 -10  14   2      118.74       99.32     16.88 o 
  -9  14   2       13.57       22.22     11.09 o 
  -8  14   2       12.48       19.20     11.10 o 
  -7  14   2       44.34       22.87     11.20 o 
  -6  14   2        1.33       -3.41     10.07 o 
  -5  14   2      134.98      139.54     13.97 o 
  -4  14   2      180.48      190.49     15.74 o 
  -3  14   2      173.23      198.96     12.76 o 
  -2  14   2        6.31       10.94      6.86 o 
  -1  14   2       42.96       49.90      8.13 o 
   0  14   2      269.30      240.71     14.32 o 
   1  14   2       42.93       32.20      7.38 o 
   2  14   2        0.67        2.88      7.13 o 
   3  14   2       34.24       33.54      8.13 o 
   4  14   2      567.77      537.33     27.14 o 
   5  14   2      346.79      262.87     46.19 o 
   6  14   2       48.41       48.43     11.77 o 
   7  14   2      174.23      170.31     16.87 o 
   8  14   2       34.96       51.10     12.02 o 
   9  14   2       12.97       24.56     12.02 o 
  10  14   2        0.68        9.50     11.72 o 
  11  14   2      277.06      221.08     20.57 o 
  12  14   2      137.46      118.02     13.16 o 
  13  14   2        7.12        8.93     16.37 o 
  14  14   2       17.53       32.93     11.70 o 
  15  14   2       28.09       18.71     11.72 o 
 -15  15   2       33.86       22.31     14.09 o 
 -14  15   2        3.18       -8.59     19.20 o 
 -13  15   2       24.10       24.37     13.88 o 
 -12  15   2       10.55       -1.14     12.59 o 
 -11  15   2      142.32      144.19     17.58 o 
 -10  15   2       68.54      106.72     15.28 o 
  -9  15   2       19.99        8.28     12.54 o 
  -8  15   2       29.79       55.98     12.92 o 
  -7  15   2      142.26      137.81     22.26 o 
  -6  15   2        9.06        9.00     10.47 o 
  -5  15   2      169.14      157.08     15.74 o 
  -4  15   2       21.17       23.07     10.17 o 
  -3  15   2      103.73      121.87     13.67 o 
  -2  15   2        1.54        6.37      7.23 o 
  -1  15   2        1.97       -0.58      6.97 o 
   0  15   2      101.93      101.49     10.16 o 
   1  15   2        5.84       11.41      7.85 o 
   2  15   2       22.73       22.79      8.04 o 
   3  15   2      221.75      231.00     15.23 o 
   4  15   2       17.79       12.12      9.99 o 
   5  15   2        1.30        5.32      8.12 o 
   6  15   2      287.21      287.96     22.62 o 
   7  15   2       21.77        3.74     11.50 o 
   8  15   2       39.29       52.38     27.79 o 
   9  15   2       54.94       59.96     14.08 o 
  10  15   2       31.52       22.49     14.26 o 
  11  15   2        5.50        6.74     17.31 o 
  12  15   2        7.43       -0.04     13.82 o 
  13  15   2       73.66      101.54     17.28 o 
  14  15   2       66.55       68.37     22.40 o 
 -13  16   2        3.52       -3.12     13.67 o 
 -12  16   2       94.34       96.91     35.79 o 
 -11  16   2       41.17       25.68     14.40 o 
 -10  16   2        8.07        8.34     13.77 o 
  -9  16   2       18.81       17.19     13.46 o 
  -8  16   2        1.58        7.33     24.29 o 
  -7  16   2       13.39        8.95     11.93 o 
  -6  16   2      109.14      109.00     14.91 o 
  -5  16   2      596.98      567.77     36.20 o 
  -4  16   2      216.66      217.95     19.03 o 
  -3  16   2      107.36      110.99     14.84 o 
  -2  16   2      202.39      203.61     17.68 o 
  -1  16   2      170.36      185.47     16.56 o 
   0  16   2      135.79      141.39     12.30 o 
   1  16   2       44.78       33.83      8.81 o 
   2  16   2       80.76       81.43     10.28 o 
   3  16   2       41.03       34.74      9.40 o 
   4  16   2      116.43      137.68     29.30 o 
   5  16   2      312.86      325.50     41.75 o 
   6  16   2      184.31      238.01     28.08 o 
   7  16   2       59.83       65.45     14.20 o 
   8  16   2      252.77      242.09     35.93 o 
   9  16   2      337.86      311.65     44.08 o 
  10  16   2       55.04       47.81     15.51 o 
  11  16   2        3.44       32.06     15.10 o 
  12  16   2       61.90       71.02     23.42 o 
 -11  17   2       70.44       74.55     15.30 o 
 -10  17   2       67.74       83.32     15.86 o 
  -9  17   2      195.09      168.81     42.92 o 
  -8  17   2      494.02      376.75     92.67 o 
  -7  17   2       79.77       93.90     21.97 o 
  -6  17   2       49.65       48.19     14.19 o 
  -5  17   2      324.94      289.87     73.76 o 
  -4  17   2       41.08       39.73     12.85 o 
  -3  17   2       82.36       84.90     14.40 o 
  -2  17   2       12.36        9.62     12.03 o 
  -1  17   2      447.91      390.24     40.88 o 
   0  17   2      278.42      272.88     20.77 o 
   1  17   2       95.15       97.86     11.46 o 
   2  17   2      341.14      341.43     43.44 o 
   3  17   2      693.00      575.27     83.06 o 
   4  17   2      459.94      411.12     73.32 o 
   5  17   2      288.83      274.15     23.45 o 
   6  17   2      105.14      121.82     17.60 o 
   7  17   2        9.92       12.81     21.38 o 
   8  17   2       37.43       54.82     15.52 o 
   9  17   2       43.88       43.12     16.15 o 
  10  17   2      209.56      253.26     24.69 o 
  -9  18   2       17.39       -3.11     23.71 o 
  -8  18   2       12.51       29.34     14.66 o 
  -7  18   2       31.51       65.10     15.62 o 
  -6  18   2       47.02       24.31     18.48 o 
  -5  18   2      167.53      170.45     19.10 o 
  -4  18   2      216.13      215.45     20.57 o 
  -3  18   2      404.19      413.73     33.17 o 
  -2  18   2      320.78      340.87     25.81 o 
  -1  18   2      242.11      150.31     20.95 o 
   0  18   2      144.13      129.66     16.15 o 
   1  18   2       11.79       15.12      9.89 o 
   2  18   2       22.64       32.09     10.84 o 
   3  18   2        4.52       15.22     12.53 o 
   4  18   2      125.94      128.85     18.10 o 
   5  18   2      317.22      357.78     44.22 o 
   6  18   2      217.46      253.39     40.30 o 
   7  18   2      434.28      385.50     64.45 o 
   8  18   2      168.28      217.34     33.17 o 
  -5  19   2       88.27       61.40     15.33 o 
  -4  19   2        2.51       -3.53     13.27 o 
  -3  19   2        1.08       12.35     13.57 o 
  -2  19   2        2.60       14.39     19.64 o 
  -1  19   2       41.08       36.13     14.89 o 
   0  19   2      103.26       70.78     15.33 o 
   1  19   2      313.69      234.50     21.88 o 
   2  19   2      267.80      279.99     25.31 o 
   3  19   2       73.83       78.22     21.38 o 
   4  19   2       75.74       82.55     17.15 o 
   5  19   2        0.45       13.38     20.66 o 
 -22   1   3       59.07       87.17     34.91 o 
 -21   1   3       48.69       62.42     17.06 o 
 -20   1   3        2.55        2.09     13.46 o 
 -19   1   3       31.40       27.49     12.94 o 
 -18   1   3        8.70       11.60     17.02 o 
 -17   1   3       13.49        9.37      9.77 o 
 -16   1   3        4.22        9.29      8.64 o 
 -15   1   3      187.24      175.59     11.74 o 
 -14   1   3      500.35      462.72     21.87 o 
 -13   1   3      291.36      262.05     13.74 o 
 -12   1   3      484.32      527.73     23.66 o 
 -11   1   3     1050.84     1077.24     45.27 o 
 -10   1   3      446.13      439.77     17.31 o 
  -9   1   3      514.44      499.05     19.24 o 
  -8   1   3      863.09      855.15     31.57 o 
  -7   1   3      755.00      801.40     29.58 o 
  -6   1   3     1873.46     1963.75     70.77 o 
  -5   1   3     1505.85     1621.87     58.36 o 
  -4   1   3      863.95      890.45     32.53 o 
  -3   1   3      800.83      789.25     28.88 o 
  -2   1   3     1507.14     1461.14     52.56 o 
  -1   1   3     2033.48     1943.90     69.75 o 
   0   1   3      885.75      838.39     34.78 o 
   1   1   3      780.49      720.79     30.05 o 
   2   1   3     2883.40     3068.77    124.46 o 
   3   1   3      603.92      628.72     26.44 o 
   4   1   3       81.91      138.81      7.29 o 
   5   1   3      450.81      529.08     22.55 o 
   6   1   3       84.39       96.48      8.02 o 
   7   1   3        7.63       33.74     15.91 o 
   8   1   3      144.63      146.92      9.05 o 
   9   1   3      715.04      737.40     27.50 o 
  10   1   3      784.01      818.25     30.41 o 
  11   1   3      129.27      138.52      8.03 o 
  12   1   3      609.06      608.96     33.90 o 
  13   1   3      786.76      720.15     32.17 o 
  14   1   3      167.74      178.68     15.30 o 
  15   1   3        5.84       13.15     14.11 o 
  16   1   3       13.48       27.25     12.00 o 
  17   1   3       42.22       71.55     14.86 o 
  18   1   3        2.62       40.35     14.86 o 
  19   1   3       78.51       92.34     17.75 o 
  20   1   3      204.18      238.75     22.84 o 
 -22   2   3        2.99        7.64     15.21 o 
 -21   2   3        8.17       -1.21     14.71 o 
 -20   2   3        4.37        2.65     17.60 o 
 -19   2   3       46.92       37.18     13.16 o 
 -18   2   3        0.94        4.66     13.79 o 
 -17   2   3       68.70       79.21      9.67 o 
 -16   2   3      198.98      178.37     12.19 o 
 -15   2   3      710.41      728.63     32.42 o 
 -14   2   3      348.89      358.58     17.66 o 
 -13   2   3      111.65      134.79      9.37 o 
 -12   2   3     2459.52     2499.08    102.37 o 
 -11   2   3       25.35       26.35      5.51 o 
 -10   2   3       20.56       23.36      6.70 o 
  -9   2   3      409.02      374.35     17.01 o 
  -8   2   3      854.19      805.98     33.95 o 
  -7   2   3     3644.70     3531.89    143.41 o 
  -6   2   3     1380.17     1319.38     54.32 o 
  -5   2   3     4548.57     4641.92    187.98 o 
  -4   2   3     2031.63     1865.06     76.13 o 
  -3   2   3       87.49       60.40      6.08 o 
  -2   2   3     2947.10     3081.08    125.10 o 
  -1   2   3     1963.28     2067.58     84.12 o 
   0   2   3      358.88      384.70     16.78 o 
   1   2   3      721.34      750.55     31.23 o 
   2   2   3      596.23      533.86     22.63 o 
   3   2   3     3360.17     3275.29    132.87 o 
   4   2   3     9185.30     9966.30    402.42 o 
   5   2   3     1978.51     1861.54     76.12 o 
   6   2   3     4315.42     4285.58    151.85 o 
   7   2   3     2741.97     2585.03     92.26 o 
   8   2   3      374.89      349.97     16.51 o 
   9   2   3        9.84       16.09      5.23 o 
  10   2   3      109.65      126.00      7.28 o 
  11   2   3      734.75      768.34     29.07 o 
  12   2   3      162.84      162.67     10.83 o 
  13   2   3       76.19       70.91     10.44 o 
  14   2   3     1082.94      959.26     70.41 o 
  15   2   3      277.37      280.38     20.51 o 
  16   2   3      285.31      278.32     26.62 o 
  17   2   3      342.06      357.62     42.77 o 
  18   2   3      132.77      151.15     17.26 o 
  19   2   3        4.63        8.93     22.26 o 
  20   2   3      130.99      173.06     20.48 o 
 -22   3   3        6.74       13.46     28.95 o 
 -21   3   3        3.70        3.90     14.70 o 
 -20   3   3      114.27      104.50     13.48 o 
 -19   3   3      162.94      161.57     16.30 o 
 -18   3   3       11.53       20.72     20.22 o 
 -17   3   3       25.70       30.43      9.05 o 
 -16   3   3      208.63      183.35     12.37 o 
 -15   3   3       59.75       61.49      8.13 o 
 -14   3   3       27.12       12.73      6.80 o 
 -13   3   3      546.40      555.30     24.99 o 
 -12   3   3     2051.90     2059.05     84.85 o 
 -11   3   3      870.58      799.04     34.14 o 
 -10   3   3     1015.00     1024.87     42.98 o 
  -9   3   3     1816.43     1789.00     73.60 o 
  -8   3   3      755.19      742.92     31.93 o 
  -7   3   3      119.31      113.37      6.85 o 
  -6   3   3     1738.86     1782.58     73.05 o 
  -5   3   3       91.63       95.67      5.97 o 
  -4   3   3       31.11       62.26      6.38 o 
  -3   3   3      862.48      744.34     31.03 o 
  -2   3   3     3124.85     3208.55    130.21 o 
  -1   3   3     7687.41     7930.78    320.09 o 
   0   3   3     5766.57     5977.96    241.47 o 
   1   3   3     3770.06     3710.50    150.48 o 
   2   3   3     3811.99     3907.23    158.01 o 
   3   3   3     2574.76     2493.34    101.41 o 
   4   3   3     1629.05     1594.15     65.29 o 
   5   3   3      258.79      261.34     10.90 o 
   6   3   3      624.53      616.90     23.19 o 
   7   3   3     1323.64     1257.23     45.48 o 
   8   3   3     1812.59     1799.71     64.83 o 
   9   3   3     2553.01     2477.55     88.02 o 
  10   3   3     4276.76     4292.46    151.75 o 
  11   3   3     1017.58     1023.03     43.44 o 
  12   3   3     1074.64     1052.45     44.88 o 
  13   3   3       13.92       29.73      7.84 o 
  14   3   3      100.82      106.55     10.41 o 
  15   3   3      138.06      149.68     14.16 o 
  16   3   3       25.75        5.52     11.38 o 
  17   3   3      228.47      202.74     24.59 o 
  18   3   3       76.43       85.26     15.52 o 
  19   3   3      134.92      139.76     18.03 o 
  20   3   3      121.97      111.22     18.30 o 
 -22   4   3        8.77        8.73     20.08 o 
 -21   4   3       21.26       12.49     15.02 o 
 -20   4   3       52.54       51.33     12.30 o 
 -19   4   3        6.34       -1.03     10.23 o 
 -18   4   3       56.56       57.75     10.52 o 
 -17   4   3      405.98      341.68     18.68 o 
 -16   4   3      173.53      153.90     11.28 o 
 -15   4   3        7.01       11.00      7.10 o 
 -14   4   3      655.27      650.62     29.23 o 
 -13   4   3       86.62       74.68      9.03 o 
 -12   4   3       10.73       14.29      5.80 o 
 -11   4   3       24.33       19.51      5.35 o 
 -10   4   3      147.22      126.75     13.53 o 
  -9   4   3       10.18        8.13      4.56 o 
  -8   4   3       92.26      124.06      7.50 o 
  -7   4   3     1926.72     1819.23     74.55 o 
  -6   4   3     3397.91     3318.43    134.93 o 
  -5   4   3     3142.81     3256.06    132.48 o 
  -4   4   3     3431.36     3500.50    142.14 o 
  -3   4   3     3919.58     4120.48    167.23 o 
  -2   4   3      439.77      420.65     18.42 o 
  -1   4   3      355.72      327.05     14.64 o 
   0   4   3        4.70        0.18      3.81 o 
   1   4   3      570.16      505.20     18.84 o 
   2   4   3      763.24      711.51     29.76 o 
   3   4   3     1401.52     1365.65     56.13 o 
   4   4   3     4201.23     4278.90    151.83 o 
   5   4   3     2239.19     2223.53     79.60 o 
   6   4   3     1004.81      976.02     35.82 o 
   7   4   3     1776.65     1690.99     60.77 o 
   8   4   3     1121.72     1121.61     41.16 o 
   9   4   3      547.72      550.14     21.20 o 
  10   4   3      407.69      432.50     28.08 o 
  11   4   3      140.54      150.32     10.07 o 
  12   4   3     1031.64     1031.28     44.09 o 
  13   4   3      720.90      661.95     30.10 o 
  14   4   3     1127.71     1087.76     47.21 o 
  15   4   3      652.86      628.27     29.87 o 
  16   4   3      100.01       75.90     10.87 o 
  17   4   3       40.72       50.44     18.48 o 
  18   4   3       33.64       18.48     13.75 o 
  19   4   3        2.67       19.26     14.89 o 
  20   4   3        0.70      -24.15     24.15 o 
 -22   5   3       15.54        3.49     20.37 o 
 -21   5   3        5.08      -13.56     13.56 o 
 -20   5   3       50.16       63.01     15.32 o 
 -19   5   3       33.14       24.72     10.61 o 
 -18   5   3       18.08       30.55     10.10 o 
 -17   5   3       94.24       96.22     10.83 o 
 -16   5   3        3.40       -4.59      7.61 o 
 -15   5   3       20.63       33.71      7.59 o 
 -14   5   3       38.07       47.69      8.98 o 
 -13   5   3       62.59       65.43     10.00 o 
 -12   5   3        7.21       11.18      5.63 o 
 -11   5   3      225.50      220.80     23.26 o 
 -10   5   3      480.58      471.82     21.37 o 
  -9   5   3     1163.74     1175.13     48.94 o 
  -8   5   3      252.03      236.41     11.72 o 
  -7   5   3        3.13        8.16      4.23 o 
  -6   5   3        1.50       18.63      4.18 o 
  -5   5   3      285.31      293.30     21.06 o 
  -4   5   3      300.80      309.00     14.74 o 
  -3   5   3       10.78        4.74      3.57 o 
  -2   5   3      102.78      100.88      6.21 o 
  -1   5   3     2761.83     2763.57    112.31 o 
   0   5   3     1016.45     1094.89     39.85 o 
   1   5   3     1297.03     1385.73     50.20 o 
   2   5   3      186.99      186.22      7.95 o 
   3   5   3       50.39       51.94      7.48 o 
   4   5   3       15.95       31.29      3.98 o 
   5   5   3      339.34      339.59     13.89 o 
   6   5   3      260.47      253.55     10.92 o 
   7   5   3      626.16      613.09     23.33 o 
   8   5   3      908.95      943.64     34.96 o 
   9   5   3      506.57      445.24     27.25 o 
  10   5   3       19.57       24.52      9.07 o 
  11   5   3      311.97      285.92     19.94 o 
  12   5   3      117.24      126.80     10.17 o 
  13   5   3       50.81       44.92      8.47 o 
  14   5   3       45.75       81.80      9.69 o 
  15   5   3       29.36       58.19     11.73 o 
  16   5   3      119.25      108.50     11.75 o 
  17   5   3       58.38       31.19     10.76 o 
  18   5   3       33.14       16.00     23.86 o 
  19   5   3       53.90       37.24     25.89 o 
 -21   6   3       14.81       19.62     14.77 o 
 -20   6   3        0.39        5.17     14.26 o 
 -19   6   3       19.69       23.46     24.00 o 
 -18   6   3       69.53       61.02     13.68 o 
 -17   6   3      108.29      101.82     14.69 o 
 -16   6   3        3.88       -3.96      9.71 o 
 -15   6   3        9.06        6.51      9.10 o 
 -14   6   3       52.71       38.06     10.37 o 
 -13   6   3       37.12       12.60     12.74 o 
 -12   6   3       32.69       14.80     16.06 o 
 -11   6   3      217.41      244.28     16.31 o 
 -10   6   3       68.94       65.41      8.52 o 
  -9   6   3       36.82       41.53     16.96 o 
  -8   6   3       76.13       86.86      8.40 o 
  -7   6   3        1.01        5.33      3.93 o 
  -6   6   3       14.80       11.96      3.69 o 
  -5   6   3       38.51       40.00      4.63 o 
  -4   6   3        0.15        2.66      3.84 o 
  -3   6   3        0.39       -1.84      3.80 o 
  -2   6   3      344.85      361.61     16.30 o 
  -1   6   3      232.90      233.37      9.86 o 
   0   6   3      661.06      699.49     25.88 o 
   1   6   3        0.14        2.84      2.66 o 
   2   6   3       73.48       86.03      4.98 o 
   3   6   3      124.34      144.60      8.31 o 
   4   6   3        7.89        6.56      3.99 o 
   5   6   3        2.03        9.39      5.90 o 
   6   6   3       51.45       44.63      4.97 o 
   7   6   3      179.98      174.75      8.70 o 
   8   6   3      419.48      427.59     17.47 o 
   9   6   3        3.91       16.31      6.43 o 
  10   6   3      144.78      179.82      9.76 o 
  11   6   3        6.15       25.98      7.06 o 
  12   6   3        0.60       11.70      8.31 o 
  13   6   3      130.39      136.94     11.00 o 
  14   6   3       69.74       96.23     10.15 o 
  15   6   3       44.84       56.22     13.35 o 
  16   6   3       57.46       77.91     14.74 o 
  17   6   3        0.92        1.60     13.35 o 
  18   6   3        0.60      -17.75     21.53 o 
  19   6   3        4.11       13.09     22.99 o 
 -21   7   3        4.95       -7.46     14.33 o 
 -20   7   3       18.39       21.53     14.61 o 
 -19   7   3       50.79       34.05     13.71 o 
 -18   7   3        5.00       -2.62     16.73 o 
 -17   7   3        3.41        9.28     11.31 o 
 -16   7   3        8.69       23.51     12.22 o 
 -15   7   3      129.72      116.71     13.15 o 
 -14   7   3        1.77       12.27      9.02 o 
 -13   7   3       82.52       98.12      8.62 o 
 -12   7   3      149.33      179.71     11.05 o 
 -11   7   3      372.13      417.61     19.74 o 
 -10   7   3     1177.44     1213.31     50.46 o 
  -9   7   3      432.15      513.26     22.85 o 
  -8   7   3       34.97       48.88      5.82 o 
  -7   7   3       19.03       39.07      6.94 o 
  -6   7   3       65.98       78.94      6.07 o 
  -5   7   3       96.87      111.24      7.11 o 
  -4   7   3        3.06        7.65      7.50 o 
  -3   7   3      800.65      771.28     40.75 o 
  -2   7   3       10.75       10.31      3.25 o 
  -1   7   3       66.00       62.47      5.71 o 
   0   7   3     2473.50     2395.89     77.43 o 
   1   7   3     1886.95     1769.74     57.45 o 
   2   7   3     1324.31     1359.64     44.39 o 
   3   7   3     1015.87      994.12     36.48 o 
   4   7   3      426.08      415.74     16.49 o 
   5   7   3      157.63      169.26      8.46 o 
   6   7   3        1.42       10.46      4.46 o 
   7   7   3      990.11      884.40     33.09 o 
   8   7   3      896.27      854.67     32.25 o 
   9   7   3       83.10      117.65      7.89 o 
  10   7   3      504.74      509.73     20.80 o 
  11   7   3      198.21      206.05     12.63 o 
  12   7   3      359.62      375.05     26.04 o 
  13   7   3       86.80      102.43     19.49 o 
  14   7   3      230.93      239.83     20.56 o 
  15   7   3       50.14       49.77     14.00 o 
  16   7   3        3.13        7.96     12.79 o 
  17   7   3       13.70       18.29     21.38 o 
  18   7   3       10.10       16.79     14.50 o 
  19   7   3        9.43       13.97     24.15 o 
 -20   8   3       40.24       55.53     15.74 o 
 -19   8   3        0.40        8.93     26.91 o 
 -18   8   3        1.41        2.90     14.26 o 
 -17   8   3       81.26       93.18     15.86 o 
 -16   8   3      230.31      209.83     18.09 o 
 -15   8   3      137.58      139.89     19.78 o 
 -14   8   3      528.57      499.60     61.54 o 
 -13   8   3      170.27      158.67     14.04 o 
 -12   8   3       61.61       76.45     10.18 o 
 -11   8   3       10.98       33.54      8.73 o 
 -10   8   3        0.33        3.29      5.74 o 
  -9   8   3        3.47        5.84      5.29 o 
  -8   8   3       38.61       57.34      5.85 o 
  -7   8   3     1653.29     1696.52     70.05 o 
  -6   8   3     2329.40     2300.94     94.25 o 
  -5   8   3     3289.97     3346.04    136.35 o 
  -4   8   3     1416.14     1424.65     58.91 o 
  -3   8   3     1802.05     1848.58     66.73 o 
  -2   8   3     1756.68     1896.60     61.58 o 
  -1   8   3       48.82       34.43      3.54 o 
   0   8   3      516.81      554.47     21.63 o 
   1   8   3      145.37      137.90      6.57 o 
   2   8   3      517.06      520.65     18.09 o 
   3   8   3     1393.03     1423.81     51.45 o 
   4   8   3     2663.65     2701.03     96.53 o 
   5   8   3     2743.65     2710.52     96.88 o 
   6   8   3      593.65      602.15     23.48 o 
   7   8   3      360.49      394.07     17.60 o 
   8   8   3     1083.89     1065.45     39.68 o 
   9   8   3      685.36      651.52     30.24 o 
  10   8   3      218.16      220.68     13.87 o 
  11   8   3       10.71       19.00      7.93 o 
  12   8   3      327.97      340.63     23.76 o 
  13   8   3      370.94      353.84     25.09 o 
  14   8   3      419.64      418.21     37.39 o 
  15   8   3      177.06      174.35     19.06 o 
  16   8   3       89.01       99.00     16.36 o 
  17   8   3      128.11      139.19     25.02 o 
  18   8   3      162.72      195.27     20.98 o 
 -20   9   3       56.45       53.10     16.35 o 
 -19   9   3       73.29       77.03     16.53 o 
 -18   9   3       23.25       31.34     13.65 o 
 -17   9   3       82.36       61.13     13.97 o 
 -16   9   3       17.10       -1.41     11.21 o 
 -15   9   3       48.97       35.23     15.42 o 
 -14   9   3       36.19       55.26     16.00 o 
 -13   9   3        2.74        5.94      9.35 o 
 -12   9   3      466.90      527.59     31.38 o 
 -11   9   3      522.98      543.23     31.67 o 
 -10   9   3      101.31      129.45     12.22 o 
  -9   9   3     1132.20     1142.98     60.81 o 
  -8   9   3     2393.31     2422.10    124.29 o 
  -7   9   3      702.71      759.93     41.34 o 
  -6   9   3       84.71      103.18      7.29 o 
  -5   9   3      132.43      142.20     10.98 o 
  -4   9   3      180.49      192.15      8.80 o 
  -3   9   3      229.54      214.80      9.63 o 
  -2   9   3     2775.29     2851.17     92.18 o 
  -1   9   3    13893.54    14435.70    461.18 o 
   0   9   3     3017.71     3084.85     99.53 o 
   1   9   3       57.75       52.88      4.98 o 
   2   9   3      260.82      269.62     10.40 o 
   3   9   3      913.11      897.05     33.13 o 
   4   9   3       50.57       61.20      5.70 o 
   5   9   3      215.63      214.15     10.15 o 
   6   9   3      142.92      144.41     13.01 o 
   7   9   3      195.68      217.46     12.94 o 
   8   9   3      312.34      367.24     19.17 o 
   9   9   3     1665.79     1696.77     73.18 o 
  10   9   3     1698.63     1676.20     72.59 o 
  11   9   3      736.53      761.03     35.70 o 
  12   9   3      403.86      437.04     28.54 o 
  13   9   3      335.97      318.98     23.86 o 
  14   9   3      107.23      109.95     16.42 o 
  15   9   3        6.14        0.10     13.28 o 
  16   9   3       27.50       19.74     14.68 o 
  17   9   3       64.97       73.25     16.28 o 
  18   9   3       61.08       86.06     17.34 o 
 -19  10   3        4.43        3.30     14.89 o 
 -18  10   3        0.17      -18.77     18.77 o 
 -17  10   3        1.28       18.83     12.85 o 
 -16  10   3      172.67      133.36     16.24 o 
 -15  10   3      174.29      155.96     30.40 o 
 -14  10   3      268.28      229.82     19.02 o 
 -13  10   3      133.31      122.71     13.99 o 
 -12  10   3       69.39       85.88     17.75 o 
 -11  10   3      170.21      166.77     14.66 o 
 -10  10   3       33.53       34.07      9.15 o 
  -9  10   3       22.50       34.35     11.78 o 
  -8  10   3       95.03       91.11      7.87 o 
  -7  10   3      706.75      667.11     51.42 o 
  -6  10   3      555.78      558.21     22.40 o 
  -5  10   3      894.31      886.78     33.99 o 
  -4  10   3     1037.44     1045.14     39.43 o 
  -3  10   3      253.47      258.51     11.39 o 
  -2  10   3       47.52       74.17      6.02 o 
  -1  10   3     1964.23     2087.49     67.87 o 
   0  10   3        4.58        6.46      3.90 o 
   1  10   3       39.73       50.18      4.62 o 
   2  10   3      126.64      121.15     24.87 o 
   3  10   3     1822.54     1706.31     81.29 o 
   4  10   3     1845.89     1981.79     84.19 o 
   5  10   3     1272.82     1325.28     57.31 o 
   6  10   3     1477.92     1572.87     67.37 o 
   7  10   3      683.63      702.49     37.00 o 
   8  10   3        7.65       21.01      7.76 o 
   9  10   3      116.94      120.98     13.63 o 
  10  10   3        1.15        1.69      8.14 o 
  11  10   3      208.81      227.17     15.49 o 
  12  10   3      258.23      296.98     31.71 o 
  13  10   3      323.71      315.27     24.05 o 
  14  10   3      189.27      166.55     47.28 o 
  15  10   3      198.34      228.25     21.60 o 
  16  10   3       36.04       43.62     15.95 o 
  17  10   3       83.91       96.73     17.52 o 
 -18  11   3       13.53       -2.83     13.39 o 
 -17  11   3        0.97       -0.70     13.54 o 
 -16  11   3       12.06        8.89     20.37 o 
 -15  11   3       66.73       54.79     12.86 o 
 -14  11   3       61.82       52.08     13.38 o 
 -13  11   3        5.93        8.90     11.35 o 
 -12  11   3       80.81       57.01     11.72 o 
 -11  11   3      129.20      143.01     14.29 o 
 -10  11   3      192.25      190.48     20.95 o 
  -9  11   3      244.32      238.83     43.21 o 
  -8  11   3       35.90       25.99      7.72 o 
  -7  11   3        2.53        2.67      5.21 o 
  -6  11   3      165.93      163.30      9.18 o 
  -5  11   3       24.35       29.56      5.32 o 
  -4  11   3      213.00      239.77     15.16 o 
  -3  11   3       25.37       20.64      5.06 o 
  -2  11   3       31.67       28.64      6.85 o 
  -1  11   3       14.98       11.49      5.80 o 
   0  11   3       12.11       16.31      4.94 o 
   1  11   3     1958.43     1967.29     72.99 o 
   2  11   3      881.32      923.79     40.59 o 
   3  11   3        6.50       11.85      6.12 o 
   4  11   3       36.16       34.94      6.85 o 
   5  11   3        0.61       10.61     12.45 o 
   6  11   3      490.68      474.83     23.42 o 
   7  11   3      172.88      182.42     12.46 o 
   8  11   3      549.28      520.37     40.97 o 
   9  11   3      522.02      502.98     25.53 o 
  10  11   3        2.81       19.87      9.28 o 
  11  11   3       31.03       50.92     10.30 o 
  12  11   3       13.25       12.70     10.21 o 
  13  11   3        1.61        1.32     12.96 o 
  14  11   3        5.44       13.25     13.88 o 
  15  11   3        1.39       41.50     20.22 o 
  16  11   3       72.35       68.63     16.24 o 
 -17  12   3        6.21       -0.68     14.08 o 
 -16  12   3       11.53        7.44     15.57 o 
 -15  12   3       27.66       30.52     13.68 o 
 -14  12   3        5.24       10.68     12.45 o 
 -13  12   3        0.31        5.79     10.94 o 
 -12  12   3        4.70        9.87     11.10 o 
 -11  12   3       59.26       77.99     10.02 o 
 -10  12   3       81.52       89.34     10.31 o 
  -9  12   3       18.68       37.16      8.67 o 
  -8  12   3       43.65       65.55      8.85 o 
  -7  12   3       12.08        6.77      7.70 o 
  -6  12   3        0.48       -2.36      6.43 o 
  -5  12   3      241.68      251.75     12.19 o 
  -4  12   3       13.06        9.07      6.25 o 
  -3  12   3       36.54       52.61      7.50 o 
  -2  12   3      294.19      251.42     36.89 o 
  -1  12   3        0.28        3.31      5.65 o 
   0  12   3       19.67       28.23      6.85 o 
   1  12   3      153.63      157.89     10.89 o 
   2  12   3        7.04       -2.30     15.27 o 
   3  12   3        6.60        6.85      8.54 o 
   4  12   3       16.97       15.99      6.88 o 
   5  12   3      407.60      394.57     32.59 o 
   6  12   3       41.72       35.64     10.32 o 
   7  12   3       37.76       37.38      8.68 o 
   8  12   3      140.52      183.06     13.49 o 
   9  12   3      120.27      114.98     11.49 o 
  10  12   3       63.22       76.89     11.13 o 
  11  12   3      102.40      110.25     12.71 o 
  12  12   3        4.40       11.49     10.45 o 
  13  12   3        3.59        6.38     13.75 o 
  14  12   3        9.66       20.64     14.58 o 
  15  12   3       18.75       32.26     15.07 o 
 -16  13   3       98.83      126.72     40.15 o 
 -15  13   3       47.59       71.51     15.69 o 
 -14  13   3       10.83       12.77     11.46 o 
 -13  13   3        5.85        2.11     10.29 o 
 -12  13   3       54.83       75.57     13.77 o 
 -11  13   3      131.57      129.53     12.30 o 
 -10  13   3      141.92      171.29     13.57 o 
  -9  13   3       78.24       91.52     10.73 o 
  -8  13   3      187.41      168.08     16.58 o 
  -7  13   3       58.56      104.86     27.06 o 
  -6  13   3       45.29       40.73     10.70 o 
  -5  13   3        8.34       13.91      7.19 o 
  -4  13   3       19.59       29.01      7.41 o 
  -3  13   3      107.89      108.92      9.33 o 
  -2  13   3       20.60       22.34      7.30 o 
  -1  13   3      791.76      798.39     46.07 o 
   0  13   3      602.33      597.04     29.11 o 
   1  13   3      202.84      196.14     25.31 o 
   2  13   3      384.36      396.52     26.13 o 
   3  13   3      651.33      636.50     38.37 o 
   4  13   3       31.47       32.14     10.02 o 
   5  13   3      154.85      158.73     15.71 o 
   6  13   3        2.89        2.05      9.96 o 
   7  13   3       77.85       68.77     10.12 o 
   8  13   3       75.01       80.50     14.17 o 
   9  13   3      195.55      202.50     15.13 o 
  10  13   3      190.72      207.80     15.80 o 
  11  13   3      130.24      140.55     18.58 o 
  12  13   3      178.34      155.11     15.00 o 
  13  13   3      329.07      323.63     25.69 o 
  14  13   3      167.01      198.75     21.19 o 
 -15  14   3       48.68       56.11     14.25 o 
 -14  14   3       94.61       85.72     12.99 o 
 -13  14   3       50.04       71.61     26.77 o 
 -12  14   3        1.38       -2.47     24.88 o 
 -11  14   3        0.32       11.24     12.34 o 
 -10  14   3        0.09        6.38     12.65 o 
  -9  14   3        1.38        1.45     11.93 o 
  -8  14   3      132.18      141.12     27.93 o 
  -7  14   3      457.06      470.04     38.26 o 
  -6  14   3      346.87      301.20     22.22 o 
  -5  14   3      512.04      497.82     31.79 o 
  -4  14   3      522.34      493.37     25.03 o 
  -3  14   3      414.34      424.77     22.34 o 
  -2  14   3      148.83      147.91     11.75 o 
  -1  14   3      406.82      400.89     33.89 o 
   0  14   3       10.84        6.13     11.64 o 
   1  14   3       32.48       44.31     11.10 o 
   2  14   3       89.58      104.80     13.57 o 
   3  14   3      445.44      416.72     38.41 o 
   4  14   3      635.66      631.25     38.98 o 
   5  14   3      706.58      765.83     45.88 o 
   6  14   3      630.50      667.20     41.35 o 
   7  14   3      635.27      639.82     40.31 o 
   8  14   3      182.83      186.97     18.39 o 
   9  14   3      218.98      234.80     21.38 o 
  10  14   3       44.76       48.76     13.74 o 
  11  14   3       27.17       34.12     17.02 o 
  12  14   3      162.13      142.69     18.91 o 
  13  14   3       80.01      101.89     17.48 o 
 -13  15   3       89.42      110.79     17.38 o 
 -12  15   3      327.28      291.28     24.27 o 
 -11  15   3      323.10      232.63     45.53 o 
 -10  15   3      279.59      279.03     23.86 o 
  -9  15   3      224.68      204.38     20.05 o 
  -8  15   3       27.30       24.45     12.47 o 
  -7  15   3       49.72       60.97     13.58 o 
  -6  15   3      132.29      101.82     14.49 o 
  -5  15   3        1.43       15.32     10.94 o 
  -4  15   3      112.64       98.88     13.37 o 
  -3  15   3       67.32       99.41     10.74 o 
  -2  15   3      439.73      431.92     23.06 o 
  -1  15   3      491.21      518.31    103.87 o 
   0  15   3      363.52      393.32     26.95 o 
   1  15   3     1071.80     1085.06    119.29 o 
   2  15   3      410.97      433.23     29.42 o 
   3  15   3      275.94      306.01     52.95 o 
   4  15   3      190.18      192.05     18.28 o 
   5  15   3        0.56       -1.86     19.20 o 
   6  15   3      252.65      262.25     22.15 o 
   7  15   3      170.80      164.77     18.14 o 
   8  15   3      385.13      422.75     30.73 o 
   9  15   3      405.32      398.37     29.70 o 
  10  15   3      315.42      362.22     28.36 o 
  11  15   3      304.08      326.58     49.46 o 
  12  15   3       22.81       11.64     20.37 o 
 -11  16   3       30.33       16.52     22.99 o 
 -10  16   3       10.84       -0.59     14.49 o 
  -9  16   3        1.97       25.94     13.68 o 
  -8  16   3       14.90       -0.96     13.35 o 
  -7  16   3      151.92      141.94     17.66 o 
  -6  16   3      492.08      431.43     29.83 o 
  -5  16   3      229.05      241.47     20.47 o 
  -4  16   3      122.70      156.99     16.97 o 
  -3  16   3      127.33      132.03     30.99 o 
  -2  16   3       39.06       41.68      9.95 o 
  -1  16   3      100.30      116.51     30.40 o 
   0  16   3        2.95       23.63     13.82 o 
   1  16   3       73.63       63.07     13.45 o 
   2  16   3       41.76       46.00     13.05 o 
   3  16   3      510.66      527.82     54.70 o 
   4  16   3      787.23      666.21     82.19 o 
   5  16   3       39.44       37.84     13.67 o 
   6  16   3       90.36       86.82     26.62 o 
   7  16   3      133.12      162.56     19.38 o 
   8  16   3        5.21       23.27     15.86 o 
   9  16   3        0.69      -10.58     13.88 o 
  10  16   3       74.98       60.52     25.02 o 
  -9  17   3       64.92       35.78     15.78 o 
  -8  17   3       91.92       67.51     20.37 o 
  -7  17   3        4.75      -14.30     14.30 o 
  -6  17   3      147.12      107.43     16.45 o 
  -5  17   3        4.11       10.40     13.35 o 
  -4  17   3       70.66       63.22     14.89 o 
  -3  17   3        0.24       -4.21     18.04 o 
  -2  17   3       47.73       61.39     21.24 o 
  -1  17   3      139.57      146.44     16.86 o 
   0  17   3       17.69       11.14     12.16 o 
   1  17   3        6.57        1.71     12.74 o 
   2  17   3       37.23       54.12     13.99 o 
   3  17   3       12.15       19.18     13.45 o 
   4  17   3       37.78       27.97     13.97 o 
   5  17   3       36.07       45.91     20.37 o 
   6  17   3        2.58       10.46     14.40 o 
   7  17   3       10.26       17.68     15.00 o 
   8  17   3       87.36       82.34     26.19 o 
  -6  18   3       40.55       31.42     21.82 o 
  -5  18   3       16.47        4.58     19.64 o 
  -4  18   3        5.66       30.26     21.82 o 
  -3  18   3        0.16       -1.75     20.08 o 
  -2  18   3       28.49      -16.88     16.88 o 
  -1  18   3       19.58        5.53     21.24 o 
   0  18   3       25.76       33.49     14.45 o 
   1  18   3        3.63       13.23     13.65 o 
   2  18   3        1.32       17.34     14.42 o 
   3  18   3       23.59       -1.90     13.69 o 
   4  18   3        8.07       29.68     21.82 o 
 -21   0   4       75.97       70.41     24.44 o 
 -20   0   4       61.86       53.24     22.69 o 
 -19   0   4       56.88       48.88     19.20 o 
 -18   0   4      157.15      195.81     25.02 o 
 -17   0   4      337.20      341.58     32.59 o 
 -16   0   4      215.31      205.41     23.57 o 
 -15   0   4      160.30      153.91     19.49 o 
 -14   0   4      427.04      463.77     37.82 o 
 -13   0   4      203.31      173.48     14.12 o 
 -12   0   4      767.25      794.46     43.11 o 
 -11   0   4      662.68      718.36     38.93 o 
 -10   0   4      215.07      234.76     15.69 o 
  -9   0   4      817.48      825.26     44.03 o 
  -8   0   4       23.11       13.65      6.57 o 
  -7   0   4      843.20      799.05     42.11 o 
  -6   0   4     1228.11     1216.44     62.90 o 
  -5   0   4     2376.23     2337.85    119.11 o 
  -4   0   4     1292.78     1248.42     64.35 o 
  -3   0   4     5218.42     5298.86    268.29 o 
  -2   0   4       35.69       57.75      9.16 o 
  -1   0   4      110.91      100.20     12.95 o 
   0   0   4     1809.50     1549.02    107.07 o 
   1   0   4     2930.90     3069.23    209.48 o 
   2   0   4     1392.09     1308.98     91.07 o 
   3   0   4     3800.53     3794.57    258.36 o 
   4   0   4     4404.08     3920.26    266.80 o 
   5   0   4     2654.65     2398.88    164.68 o 
   6   0   4     1145.43     1101.54     77.68 o 
   7   0   4      258.50      281.93     24.15 o 
   8   0   4        5.49        1.34      6.13 o 
   9   0   4       11.39       11.44      6.92 o 
  10   0   4       60.52       62.57      8.94 o 
  12   0   4      227.92      221.61     16.24 o 
  13   0   4      905.00      762.29     58.48 o 
  14   0   4      879.25      876.05     67.21 o 
  15   0   4      630.65      662.78     54.41 o 
  16   0   4      351.99      383.76     37.82 o 
  17   0   4       27.81       63.43     23.28 o 
  18   0   4        6.52        9.02     25.02 o 
 -21   1   4       19.82       68.05     16.87 o 
 -20   1   4       44.28       36.29     18.62 o 
 -19   1   4       33.57       29.97     13.58 o 
 -18   1   4        1.19       -2.46     13.82 o 
 -17   1   4       58.35       65.47     13.26 o 
 -16   1   4       12.17       25.05     11.52 o 
 -15   1   4       97.71      129.44     11.05 o 
 -14   1   4       36.38       54.36     13.38 o 
 -13   1   4      795.27      868.91     37.66 o 
 -12   1   4      404.52      427.84     20.54 o 
 -11   1   4      215.16      240.43     13.05 o 
 -10   1   4      308.85      317.11     15.97 o 
  -9   1   4     1416.89     1467.76     60.97 o 
  -8   1   4      197.69      190.95     10.56 o 
  -7   1   4       55.93       62.28      5.99 o 
  -6   1   4      451.52      476.03     18.54 o 
  -5   1   4      915.28      892.70     37.51 o 
  -4   1   4      886.00      849.73     35.73 o 
  -3   1   4     1075.52      994.59     41.55 o 
  -2   1   4     1150.97      989.46     41.37 o 
  -1   1   4     4148.58     3751.61    152.56 o 
   0   1   4     1725.20     1579.80     64.92 o 
   1   1   4     2190.01     2292.30    111.10 o 
   2   1   4      793.27      864.39     56.74 o 
   3   1   4       11.08       17.02      9.16 o 
   4   1   4      175.44      172.66     11.93 o 
   5   1   4      116.97      146.38     12.51 o 
   6   1   4      982.95      907.78     45.88 o 
   7   1   4     1344.03     1278.19     63.57 o 
   8   1   4     1420.36     1328.79     55.23 o 
   9   1   4     2171.53     2057.88     73.53 o 
  10   1   4      618.38      592.14     26.70 o 
  11   1   4      503.21      480.38     19.85 o 
  12   1   4      393.52      401.30     20.15 o 
  13   1   4       19.00       29.55     11.25 o 
  14   1   4        0.55        1.47     13.53 o 
  15   1   4      122.83      146.47     24.59 o 
  16   1   4      205.23      226.46     21.00 o 
  17   1   4      120.89      103.26     21.24 o 
  18   1   4       65.38       56.76     17.96 o 
 -21   2   4       25.24       27.40     15.73 o 
 -20   2   4        9.33      -14.04     14.04 o 
 -19   2   4        0.59        2.61     15.13 o 
 -18   2   4       11.52        7.59     10.01 o 
 -17   2   4        1.17        6.18      9.62 o 
 -16   2   4       14.27       11.46      8.63 o 
 -15   2   4        6.85       14.74      8.56 o 
 -14   2   4       48.43       63.57     15.94 o 
 -13   2   4      194.79      222.62     13.01 o 
 -12   2   4      620.03      640.01     28.45 o 
 -11   2   4        6.73        5.30      6.32 o 
 -10   2   4      211.60      209.83     11.67 o 
  -9   2   4      244.52      239.50     12.51 o 
  -8   2   4      582.82      521.19     25.28 o 
  -7   2   4     1224.44     1212.81     50.54 o 
  -6   2   4      443.59      453.86     20.28 o 
  -5   2   4      642.42      639.97     27.47 o 
  -4   2   4      144.28      136.54      8.35 o 
  -3   2   4        4.21        7.27      4.19 o 
  -2   2   4        0.90        0.08      3.88 o 
  -1   2   4       29.10       40.64      4.73 o 
   0   2   4      570.62      546.43     23.77 o 
   1   2   4      442.08      459.62     28.37 o 
   2   2   4      413.66      438.56     23.66 o 
   3   2   4     1186.78     1173.93     58.12 o 
   4   2   4      938.49      908.35     45.67 o 
   5   2   4      113.28      112.31     22.11 o 
   6   2   4      619.97      560.10     29.73 o 
   7   2   4      258.59      271.58     15.25 o 
   8   2   4       86.07      102.68     18.03 o 
   9   2   4       85.14      115.78      7.43 o 
  10   2   4       93.68      111.54      7.56 o 
  11   2   4      214.65      218.18     13.18 o 
  12   2   4       24.99       43.23      8.32 o 
  13   2   4      162.50      162.25     12.40 o 
  14   2   4      348.67      305.52     21.79 o 
  15   2   4       13.32        8.65     12.36 o 
  16   2   4        2.06        7.71     13.33 o 
  17   2   4       26.82       26.13     23.42 o 
  18   2   4        0.06       10.37     17.17 o 
 -21   3   4       20.18       -6.15     14.50 o 
 -20   3   4        0.13       -3.98     14.50 o 
 -19   3   4        7.86       26.45     11.79 o 
 -18   3   4       30.16       37.43     10.54 o 
 -17   3   4        0.08       12.17      9.46 o 
 -16   3   4        0.05       -8.39      8.39 o 
 -15   3   4       52.86       45.76      8.95 o 
 -14   3   4       19.61       46.91     17.57 o 
 -13   3   4      265.98      264.79     14.65 o 
 -12   3   4       18.74       19.77      7.05 o 
 -11   3   4       14.97       28.97      6.88 o 
 -10   3   4        8.06       10.95      5.81 o 
  -9   3   4       36.09       58.06      6.49 o 
  -8   3   4        0.04       11.99      5.20 o 
  -7   3   4       55.78       68.81      6.38 o 
  -6   3   4      695.56      710.50     30.58 o 
  -5   3   4       32.62       37.69      5.80 o 
  -4   3   4      162.95      183.88      9.97 o 
  -3   3   4      151.38      158.35      8.85 o 
  -2   3   4      561.57      517.36     22.74 o 
  -1   3   4       18.57       16.88      4.38 o 
   0   3   4      173.35      187.98      9.90 o 
   1   3   4       92.30      109.45     11.37 o 
   2   3   4       12.10        6.32     13.38 o 
   3   3   4        6.83       25.12      6.68 o 
   4   3   4        9.18        7.97      6.57 o 
   5   3   4      419.91      378.17     21.40 o 
   6   3   4      341.03      322.98     15.73 o 
   7   3   4      217.69      188.54     11.02 o 
   8   3   4      150.98      109.71     12.69 o 
   9   3   4       11.21       18.58      6.24 o 
  10   3   4       23.12        7.34      6.61 o 
  11   3   4      133.23      141.58     11.55 o 
  12   3   4       77.29       74.12      9.27 o 
  13   3   4        7.13       23.95      8.72 o 
  14   3   4       27.28       49.74      9.86 o 
  15   3   4       11.18       14.92     14.84 o 
  16   3   4        9.59       20.66     19.49 o 
  17   3   4        0.41        2.43     14.51 o 
  18   3   4        3.86       23.57     16.36 o 
 -21   4   4        2.13       20.66     21.82 o 
 -20   4   4       30.45       36.05     12.71 o 
 -19   4   4       17.17        7.30     13.11 o 
 -18   4   4       38.24       54.63     11.31 o 
 -17   4   4        7.46       25.51      9.57 o 
 -16   4   4        0.85        0.14     11.21 o 
 -15   4   4        0.89        7.66      8.28 o 
 -14   4   4       46.17       46.79      8.27 o 
 -13   4   4      672.60      701.11     31.21 o 
 -12   4   4        0.05       22.70      7.10 o 
 -11   4   4      242.06      250.19     16.73 o 
 -10   4   4      225.07      231.54     12.63 o 
  -9   4   4      472.07      496.12     39.79 o 
  -8   4   4       33.35       49.54      6.08 o 
  -7   4   4      382.33      392.61     18.10 o 
  -6   4   4      771.06      794.25     33.86 o 
  -5   4   4      981.86      914.93     38.61 o 
  -4   4   4       31.62       40.54      5.29 o 
  -3   4   4      597.87      545.37     24.00 o 
  -2   4   4       79.15       75.49      6.13 o 
  -1   4   4       40.62       56.15      5.64 o 
   0   4   4      214.32      191.38     11.03 o 
   1   4   4     1106.39     1031.97     43.11 o 
   2   4   4      774.42      691.39     29.57 o 
   3   4   4     1681.65     1689.63     82.50 o 
   4   4   4      742.42      732.39     37.55 o 
   5   4   4      722.20      619.19     27.12 o 
   6   4   4      311.47      320.21     15.70 o 
   7   4   4       25.41       32.50      6.23 o 
   8   4   4       14.58       23.54      6.14 o 
   9   4   4        1.13        8.56      6.44 o 
  10   4   4        9.80       21.28      7.16 o 
  11   4   4       16.40        6.25      7.30 o 
  12   4   4       16.33        8.98     10.78 o 
  13   4   4      676.04      633.54     30.05 o 
  14   4   4      440.43      458.90     23.62 o 
  15   4   4       82.59      101.93     12.32 o 
  16   4   4       43.19       56.91     13.99 o 
  17   4   4        7.12        6.40     14.54 o 
  18   4   4       12.33       26.65     16.03 o 
 -20   5   4       22.09       48.96     15.57 o 
 -19   5   4       11.15       26.89     22.69 o 
 -18   5   4       20.77       19.64     10.67 o 
 -17   5   4      114.88      108.25     11.91 o 
 -16   5   4       54.79       68.56     10.16 o 
 -15   5   4      345.05      343.09     18.57 o 
 -14   5   4       34.68       41.08      8.50 o 
 -13   5   4      184.38      204.18     12.71 o 
 -12   5   4      394.46      425.02     20.52 o 
 -11   5   4      518.37      504.51     23.26 o 
 -10   5   4       62.67       83.53      7.77 o 
  -9   5   4      436.28      453.65     20.92 o 
  -8   5   4      341.82      320.63     15.60 o 
  -7   5   4      396.73      398.64     18.51 o 
  -6   5   4       39.45       42.70      7.73 o 
  -5   5   4      750.79      689.80     29.63 o 
  -4   5   4     1280.48     1211.50     50.54 o 
  -3   5   4      711.70      652.94     33.25 o 
  -2   5   4     1940.96     1954.38     80.26 o 
  -1   5   4     8196.34     8647.37    349.25 o 
   0   5   4     1590.75     1648.08     67.80 o 
   1   5   4      576.03      563.34     24.76 o 
   2   5   4      910.94      920.04     38.82 o 
   3   5   4       25.43       25.44      5.04 o 
   4   5   4      606.71      612.53     26.72 o 
   5   5   4      744.88      766.80     32.97 o 
   6   5   4     1587.68     1595.86     65.77 o 
   7   5   4      526.42      532.99     24.09 o 
   8   5   4      203.49      249.12     13.52 o 
   9   5   4     1993.22     1874.48     77.29 o 
  10   5   4      871.04      815.71     35.86 o 
  11   5   4       85.44      114.99     10.41 o 
  12   5   4      222.46      190.24     13.25 o 
  13   5   4       79.76       55.05     11.40 o 
  14   5   4       42.78       18.33      9.58 o 
  15   5   4       38.76       63.80     11.32 o 
  16   5   4       59.58       75.32     17.55 o 
  17   5   4       78.56       85.83     28.51 o 
 -20   6   4       17.98       31.96     14.86 o 
 -19   6   4        1.87       13.54     13.89 o 
 -18   6   4       68.06       57.75     14.29 o 
 -17   6   4       18.82       14.01     11.61 o 
 -16   6   4       52.81       64.51     10.35 o 
 -15   6   4      265.99      268.60     18.39 o 
 -14   6   4      110.34      112.88     10.45 o 
 -13   6   4        2.27       -0.89      7.06 o 
 -12   6   4      132.54      149.84     10.59 o 
 -11   6   4        4.21        1.32      6.27 o 
 -10   6   4       45.72       63.91      7.38 o 
  -9   6   4      321.11      343.20     16.83 o 
  -8   6   4     1801.73     1819.58     75.05 o 
  -7   6   4     2554.37     2579.31    105.60 o 
  -6   6   4      674.44      737.64     31.98 o 
  -5   6   4     1693.87     1745.76     72.05 o 
  -4   6   4     1545.01     1465.74     60.74 o 
  -3   6   4      586.13      514.46     26.35 o 
  -2   6   4       60.37       68.47      6.54 o 
  -1   6   4      422.59      382.12     17.79 o 
   0   6   4     2010.36     1951.11     79.77 o 
   1   6   4      484.91      504.75     22.58 o 
   2   6   4      273.55      266.28     13.25 o 
   3   6   4     1977.58     1924.78     69.09 o 
   4   6   4     3578.04     3546.16    143.33 o 
   5   6   4      997.38      995.96     42.13 o 
   6   6   4     1919.01     1995.26     81.80 o 
   7   6   4     1544.35     1471.91     61.02 o 
   8   6   4       16.02       14.85      6.85 o 
   9   6   4       38.47       68.26     12.87 o 
  10   6   4      483.67      480.81     23.22 o 
  11   6   4     1867.24     1780.76     74.20 o 
  12   6   4      376.56      361.44     27.31 o 
  13   6   4      134.53      155.73     12.94 o 
  14   6   4      477.75      460.52     33.32 o 
  15   6   4      185.83      200.43     33.46 o 
  16   6   4       82.71       45.41     16.58 o 
  17   6   4      135.30      145.47     31.13 o 
 -19   7   4        0.51       -1.58     14.91 o 
 -18   7   4       29.17       67.10     20.37 o 
 -17   7   4        6.96       -3.24     22.55 o 
 -16   7   4       13.80       20.29     11.91 o 
 -15   7   4       45.56       51.74     14.98 o 
 -14   7   4        2.31        8.23     10.47 o 
 -13   7   4      171.31      162.08     25.38 o 
 -12   7   4      470.34      430.98     47.71 o 
 -11   7   4      106.62       99.60      8.73 o 
 -10   7   4      475.86      445.12     37.44 o 
  -9   7   4      847.30      800.19     34.66 o 
  -8   7   4       16.63       30.39      6.96 o 
  -7   7   4       14.45        9.64      6.99 o 
  -6   7   4       43.21       43.87      6.25 o 
  -5   7   4      665.19      620.59     27.21 o 
  -4   7   4     1257.16     1229.51     51.36 o 
  -3   7   4      322.91      302.94     14.82 o 
  -2   7   4     2321.06     2371.44     96.92 o 
  -1   7   4      338.74      374.92     22.60 o 
   0   7   4       62.53       58.32      6.33 o 
   1   7   4     1605.66     1589.81     57.63 o 
   2   7   4     1190.50     1186.64     43.32 o 
   3   7   4       22.68       19.14      4.81 o 
   4   7   4        6.30        4.59      4.76 o 
   5   7   4      290.91      321.05     16.09 o 
   6   7   4     1556.03     1558.69     64.42 o 
   7   7   4      383.61      410.94     19.94 o 
   8   7   4     1062.01      978.23     41.90 o 
   9   7   4     1148.56     1117.78     47.59 o 
  10   7   4      923.62      926.08     40.33 o 
  11   7   4      371.52      378.02     19.99 o 
  12   7   4       68.58       93.18     19.06 o 
  13   7   4       86.70       84.86     15.28 o 
  14   7   4      189.29      188.50     19.88 o 
  15   7   4       36.91       19.72     15.17 o 
  16   7   4       88.69       84.32     17.20 o 
  17   7   4       93.80       90.19     23.57 o 
 -19   8   4        0.14        4.75     17.89 o 
 -18   8   4       17.56        7.42     14.20 o 
 -17   8   4      202.50      162.63     36.22 o 
 -16   8   4       15.04       10.76     11.56 o 
 -15   8   4       19.46       28.68     11.93 o 
 -14   8   4      106.40      101.57     13.57 o 
 -13   8   4        0.62        7.65     10.28 o 
 -12   8   4       41.69       59.46     11.93 o 
 -11   8   4        0.19        1.43      8.84 o 
 -10   8   4      160.55      176.89     11.38 o 
  -9   8   4       79.41       87.95      8.15 o 
  -8   8   4        7.18        4.58     12.39 o 
  -7   8   4       37.53       37.56     12.48 o 
  -6   8   4      124.31      124.44     10.94 o 
  -5   8   4       24.43       21.56      5.26 o 
  -4   8   4      377.18      334.60     16.15 o 
  -3   8   4       37.75       47.20      5.99 o 
  -2   8   4      107.29      104.56      7.72 o 
  -1   8   4       66.26       66.68      5.84 o 
   0   8   4       92.20       95.77      6.68 o 
   1   8   4      385.59      358.11     15.15 o 
   2   8   4      884.94      816.63     33.55 o 
   3   8   4      197.85      225.60     10.92 o 
   4   8   4      543.59      499.95     20.07 o 
   5   8   4       77.07       76.84      6.71 o 
   6   8   4       75.83       95.15      8.61 o 
   7   8   4        0.13        5.15      6.72 o 
   8   8   4       75.23       75.51      8.83 o 
   9   8   4      110.30      122.28     13.68 o 
  10   8   4       28.51       67.15     12.53 o 
  11   8   4       46.07       60.23     13.17 o 
  12   8   4      211.96      218.84     30.84 o 
  13   8   4        8.43       10.19     13.49 o 
  14   8   4      182.83      200.17     37.10 o 
  15   8   4      147.48      152.26     19.49 o 
  16   8   4        1.17       18.53     14.96 o 
 -18   9   4        5.54       -0.65     14.91 o 
 -17   9   4        1.10        9.68     13.00 o 
 -16   9   4      135.85      146.97     16.76 o 
 -15   9   4        1.82       13.71     11.31 o 
 -14   9   4        4.05       20.00     11.42 o 
 -13   9   4       20.22       35.88     16.88 o 
 -12   9   4        0.82       -2.26      9.96 o 
 -11   9   4       44.08       69.63     11.26 o 
 -10   9   4        1.48       -3.04     13.97 o 
  -9   9   4       79.72      114.68     18.62 o 
  -8   9   4       10.81       23.14      8.93 o 
  -7   9   4        9.78       28.89      7.63 o 
  -6   9   4       42.46       47.72      6.80 o 
  -5   9   4        3.14        3.58      5.04 o 
  -4   9   4        9.88       13.12      6.77 o 
  -3   9   4       38.79       25.70      9.78 o 
  -2   9   4       46.58       41.84      5.21 o 
  -1   9   4      186.40      176.05      9.21 o 
   0   9   4        5.14       17.49      6.34 o 
   1   9   4        0.72        5.00      5.38 o 
   2   9   4      182.26      172.96      9.41 o 
   3   9   4      178.99      160.40      9.95 o 
   4   9   4        9.78       20.37      5.67 o 
   5   9   4       37.11       35.33      6.12 o 
   6   9   4       19.85       25.02     15.42 o 
   7   9   4        2.35       -7.83      8.91 o 
   8   9   4       65.18       68.15     15.71 o 
   9   9   4      136.20      117.44     15.86 o 
  10   9   4       82.20       65.33     13.54 o 
  11   9   4       18.75       33.59     13.00 o 
  12   9   4       49.87       77.99     19.20 o 
  13   9   4       41.21       44.02     15.17 o 
  14   9   4       43.55       56.64     16.19 o 
  15   9   4        8.96       11.01     15.36 o 
 -17  10   4       81.84       86.67     16.56 o 
 -16  10   4       22.71       15.57     13.86 o 
 -15  10   4        1.26       12.56     12.53 o 
 -14  10   4        8.53       15.08     12.24 o 
 -13  10   4        0.76       10.62     23.42 o 
 -12  10   4       10.93       41.22     11.73 o 
 -11  10   4       76.26      104.87     13.00 o 
 -10  10   4       38.08       37.74     10.59 o 
  -9  10   4      201.42      203.63     16.36 o 
  -8  10   4      437.98      492.30     32.88 o 
  -7  10   4      161.75      171.50     14.33 o 
  -6  10   4       98.50      118.64     17.64 o 
  -5  10   4      199.52      229.05     11.49 o 
  -4  10   4       10.57       19.76      6.12 o 
  -3  10   4      205.08      187.55      9.62 o 
  -2  10   4       15.37       23.75      5.88 o 
  -1  10   4        6.15        3.84      5.42 o 
   0  10   4        1.62        3.25      4.98 o 
   1  10   4      217.37      214.81     10.56 o 
   2  10   4      514.99      508.04     24.23 o 
   3  10   4      225.27      244.45     16.61 o 
   4  10   4      789.14      748.94     34.24 o 
   5  10   4      389.51      361.51     18.99 o 
   6  10   4      283.82      278.37     29.53 o 
   7  10   4      603.30      567.95     33.94 o 
   8  10   4       24.42       38.35     11.20 o 
   9  10   4        0.28       13.79     11.31 o 
  10  10   4       16.21       34.69     16.15 o 
  11  10   4       92.55      122.82     16.93 o 
  12  10   4       87.03      154.12     43.64 o 
  13  10   4       31.81       33.26     15.20 o 
  14  10   4      199.65      211.27     21.89 o 
  15  10   4      236.10      252.25     32.88 o 
 -16  11   4        3.84       -3.48     14.09 o 
 -15  11   4        7.90       -9.76     27.06 o 
 -14  11   4       24.73       34.33     13.78 o 
 -13  11   4      204.91      235.03     30.40 o 
 -12  11   4      165.20      188.39     17.45 o 
 -11  11   4       66.73      119.57     14.27 o 
 -10  11   4      376.82      423.38     26.88 o 
  -9  11   4      575.61      632.33     52.66 o 
  -8  11   4       78.39       99.91      8.36 o 
  -7  11   4       38.54       47.81     10.81 o 
  -6  11   4       21.77       32.15      6.29 o 
  -5  11   4      252.31      232.08     11.85 o 
  -4  11   4      731.97      770.20     34.67 o 
  -3  11   4      754.31      717.63     32.42 o 
  -2  11   4     1570.21     1622.65     69.18 o 
  -1  11   4      304.70      323.65     32.15 o 
   0  11   4       68.20       83.54     11.80 o 
   1  11   4      686.40      666.70     39.39 o 
   2  11   4      720.82      699.98     36.49 o 
   3  11   4       99.48       94.60      9.39 o 
   4  11   4        1.81       -0.85      7.16 o 
   5  11   4       90.32      105.23     14.42 o 
   6  11   4      431.35      446.04     22.73 o 
   7  11   4      249.45      247.36     19.29 o 
   8  11   4      862.29      938.54     52.11 o 
   9  11   4      726.94      716.62     41.64 o 
  10  11   4      704.20      718.18     42.53 o 
  11  11   4      373.98      359.29     26.30 o 
  12  11   4       66.94       51.69     15.78 o 
  13  11   4        9.79       28.47     19.35 o 
  14  11   4       28.40       22.53     15.09 o 
 -15  12   4       23.08        4.16     15.48 o 
 -14  12   4      126.56      131.95     17.08 o 
 -13  12   4       21.44       22.55     12.97 o 
 -12  12   4       14.72       18.58     25.31 o 
 -11  12   4       52.97       60.58     10.41 o 
 -10  12   4       47.54       65.05     10.58 o 
  -9  12   4       84.10      105.14     11.33 o 
  -8  12   4      223.14      233.40     15.09 o 
  -7  12   4      403.44      408.12     18.37 o 
  -6  12   4      697.35      734.37     29.52 o 
  -5  12   4      679.61      660.45     38.84 o 
  -4  12   4      495.98      495.23     30.54 o 
  -3  12   4      394.23      372.57     24.38 o 
  -2  12   4      186.33      189.02     15.74 o 
  -1  12   4      408.98      394.96     25.82 o 
   0  12   4     1312.45     1300.32     71.99 o 
   1  12   4      199.34      227.36     28.66 o 
   2  12   4      476.33      477.33     37.53 o 
   3  12   4      699.70      707.13     42.07 o 
   4  12   4     1393.15     1514.96     65.94 o 
   5  12   4      661.81      642.74     30.80 o 
   6  12   4      235.75      247.36     15.62 o 
   7  12   4       14.30       31.32     12.13 o 
   8  12   4       46.19       36.64     12.85 o 
   9  12   4        7.74        2.64     15.27 o 
  10  12   4      317.48      325.55     25.15 o 
  11  12   4      259.13      268.15     23.30 o 
  12  12   4      129.63      125.82     17.49 o 
  13  12   4       43.25       24.14     27.20 o 
 -14  13   4       49.58       44.57     18.46 o 
 -13  13   4        1.53       -6.46     10.79 o 
 -12  13   4      185.98      176.82     15.26 o 
 -11  13   4       94.93      103.44     12.66 o 
 -10  13   4        3.51       14.15     10.12 o 
  -9  13   4      106.75      137.95     16.25 o 
  -8  13   4      199.62      183.11     17.79 o 
  -7  13   4       26.92       13.70     11.35 o 
  -6  13   4        3.36       -7.27     12.95 o 
  -5  13   4      210.94      240.14     21.53 o 
  -4  13   4      179.24      137.34     14.18 o 
  -3  13   4       11.48       18.53      9.53 o 
  -2  13   4      366.71      404.24     45.82 o 
  -1  13   4     1425.18     1433.59     79.19 o 
   0  13   4     1255.60     1305.07     85.68 o 
   1  13   4      148.76      160.34     25.31 o 
   2  13   4       19.35       23.57     10.49 o 
   3  13   4       43.76       42.32     11.62 o 
   4  13   4      318.50      334.03     24.73 o 
   5  13   4      351.66      371.25     35.06 o 
   6  13   4      224.64      191.76     18.25 o 
   7  13   4      181.86      233.92     30.55 o 
   8  13   4      193.37      234.56     42.48 o 
   9  13   4       75.52       82.12     24.73 o 
  10  13   4      150.51      124.00     31.57 o 
  11  13   4        4.83       36.26     14.45 o 
 -12  14   4        1.71      -13.37     13.37 o 
 -11  14   4        5.96        5.78     14.40 o 
 -10  14   4       45.35       47.08     14.50 o 
  -9  14   4       56.12       83.52     26.04 o 
  -8  14   4        1.44       -3.16     27.79 o 
  -7  14   4       37.01       19.78     17.75 o 
  -6  14   4       11.32       22.11     16.58 o 
  -5  14   4       15.06       36.85     10.70 o 
  -4  14   4      113.65       85.87     12.53 o 
  -3  14   4       37.77       26.65     10.52 o 
  -2  14   4        3.31       -8.29      9.32 o 
  -1  14   4       78.86       61.01     12.03 o 
   0  14   4        9.38        4.84     10.56 o 
   1  14   4       49.19       51.25     12.14 o 
   2  14   4      117.56       98.77     14.06 o 
   3  14   4      225.52      199.94     27.35 o 
   4  14   4        3.97       -8.15     11.11 o 
   5  14   4        6.85       21.09     12.18 o 
   6  14   4      218.44      205.29     20.04 o 
   7  14   4       16.03       -2.62     17.46 o 
   8  14   4      104.52      101.25     24.44 o 
   9  14   4       72.31       82.92     24.15 o 
  10  14   4       15.84       16.58     18.91 o 
 -10  15   4        2.62       16.44     14.81 o 
  -9  15   4       39.02       47.11     15.22 o 
  -8  15   4       30.92       17.46     20.66 o 
  -7  15   4        1.40      -18.33     18.33 o 
  -6  15   4        5.85        0.29     18.04 o 
  -5  15   4        0.53        4.66     17.17 o 
  -4  15   4       36.94       32.97     11.85 o 
  -3  15   4        4.03       -5.02     10.34 o 
  -2  15   4       18.10       -0.59     10.64 o 
  -1  15   4      155.09      145.59     17.60 o 
   0  15   4       45.44       38.82     12.44 o 
   1  15   4        4.45       21.91     11.93 o 
   2  15   4       35.83       29.30     12.65 o 
   3  15   4       45.64       42.57     13.09 o 
   4  15   4       15.46       23.50     14.11 o 
   5  15   4        2.78      -12.24     12.24 o 
   6  15   4        0.16        3.69     13.99 o 
   7  15   4       14.59        9.27     14.08 o 
   8  15   4        0.15      -12.51     20.95 o 
  -8  16   4      125.10      153.62     28.51 o 
  -7  16   4       21.82       16.29     20.95 o 
  -6  16   4       92.81       81.76     22.99 o 
  -5  16   4      137.14      123.94     23.86 o 
  -4  16   4        1.83       -8.73     18.33 o 
  -3  16   4        1.36        3.78     17.75 o 
  -2  16   4      107.12      102.86     15.39 o 
  -1  16   4        7.96       13.41     12.50 o 
   0  16   4       30.10       51.24     13.83 o 
   1  16   4        2.86       -2.68     12.24 o 
   2  16   4      259.86      224.64     21.48 o 
   3  16   4      164.86      139.62     18.05 o 
   4  16   4       93.62       62.92     15.53 o 
   5  16   4      185.85      161.66     19.91 o 
   6  16   4      169.49      136.75     28.80 o 
  -2  17   4      121.93      133.55     25.89 o 
  -1  17   4      433.67      376.92     88.45 o 
   0  17   4      496.17      520.97     35.69 o 
   1  17   4       59.56       53.24     22.11 o 
   2  17   4       41.08       76.23     23.28 o 
 -19   1   5       52.47       40.63     15.33 o 
 -18   1   5        1.23       22.18     14.70 o 
 -17   1   5        6.11       -0.16     12.65 o 
 -16   1   5        0.29       -0.76     14.98 o 
 -15   1   5        2.27        5.63     11.83 o 
 -14   1   5       18.37       36.35     10.63 o 
 -13   1   5       46.88       56.75      9.07 o 
 -12   1   5      363.21      360.06     18.58 o 
 -11   1   5      268.88      264.25     14.97 o 
 -10   1   5        0.69       11.15      6.89 o 
  -9   1   5       19.25       18.06      8.09 o 
  -8   1   5       67.10       66.55      7.50 o 
  -7   1   5        7.27       18.57      6.87 o 
  -6   1   5        5.97        6.90      6.02 o 
  -5   1   5      179.17      178.65     13.16 o 
  -4   1   5      810.95      804.61     41.45 o 
  -3   1   5       10.43       16.56      7.71 o 
  -2   1   5     1247.46     1382.49     68.51 o 
  -1   1   5     1828.89     1895.34     92.89 o 
   0   1   5       44.15       53.45      9.15 o 
   1   1   5        5.45        0.73      7.82 o 
   2   1   5        3.01        1.65      7.92 o 
   3   1   5      104.36      112.99     11.32 o 
   4   1   5       80.30       97.17     10.59 o 
   5   1   5      497.53      480.94     26.95 o 
   6   1   5     1963.24     1672.60     82.70 o 
   7   1   5      184.81      176.44     14.55 o 
   8   1   5       13.55       14.18      9.17 o 
   9   1   5       80.92       84.60      7.84 o 
  10   1   5       61.28       54.24      7.27 o 
  11   1   5       62.89       73.22     10.93 o 
  12   1   5        3.25       -7.82     11.72 o 
  13   1   5        4.34       34.46     13.30 o 
  14   1   5      134.46      158.04     42.77 o 
  15   1   5       64.21       67.48     41.02 o 
 -19   2   5        0.80       -4.83     13.95 o 
 -18   2   5       90.30      116.91     21.24 o 
 -17   2   5       31.36       50.20     16.88 o 
 -16   2   5       34.65       54.65     11.14 o 
 -15   2   5        4.51        6.01      9.24 o 
 -14   2   5        1.21       -0.04      8.45 o 
 -13   2   5      159.54      164.20     12.27 o 
 -12   2   5       23.40       38.56      9.43 o 
 -11   2   5       15.17        3.30      7.04 o 
 -10   2   5       54.91       74.61      8.28 o 
  -9   2   5       62.00       73.39      8.06 o 
  -8   2   5     1348.24     1399.50     58.79 o 
  -7   2   5     2381.97     2454.83    100.84 o 
  -6   2   5      610.26      597.39     26.60 o 
  -5   2   5       66.56       75.47      7.41 o 
  -4   2   5      211.85      252.22     16.15 o 
  -3   2   5       22.41       25.01      8.11 o 
  -2   2   5      392.10      373.74     21.60 o 
  -1   2   5      528.70      540.27     29.32 o 
   0   2   5     3811.71     3736.04    180.32 o 
   1   2   5     1026.10      986.85     50.10 o 
   2   2   5     1121.51     1116.86     56.27 o 
   3   2   5     1502.28     1444.65     71.80 o 
   4   2   5      700.19      657.73     34.97 o 
   5   2   5        8.23        2.93      8.74 o 
   6   2   5      141.25      156.33     16.58 o 
   7   2   5      128.61      101.09     14.99 o 
   8   2   5       18.09       18.45      7.24 o 
   9   2   5       71.08       93.84      8.07 o 
  10   2   5      843.47      744.26     33.50 o 
  11   2   5      805.58      784.51     44.82 o 
  12   2   5      376.79      342.19     19.09 o 
  13   2   5      416.47      359.31     24.92 o 
  14   2   5      186.71      167.42     25.31 o 
  15   2   5       42.21       32.32     15.82 o 
 -19   3   5       22.94       26.65     14.66 o 
 -18   3   5        3.32        1.29     11.63 o 
 -17   3   5       29.54       50.39     11.51 o 
 -16   3   5      108.75      124.01     12.80 o 
 -15   3   5       69.37       84.69     12.75 o 
 -14   3   5      159.86      166.56     12.86 o 
 -13   3   5      479.35      530.33     25.64 o 
 -12   3   5      145.71      162.00     11.84 o 
 -11   3   5       12.78       21.80      9.32 o 
 -10   3   5      106.55      120.20      9.55 o 
  -9   3   5      265.27      267.03     14.70 o 
  -8   3   5       56.09       58.42      7.56 o 
  -7   3   5      116.56      102.08      8.57 o 
  -6   3   5      218.21      210.10     12.04 o 
  -5   3   5      558.06      508.61     24.82 o 
  -4   3   5     2257.31     2305.57    112.33 o 
  -3   3   5     1606.93     1608.57     79.31 o 
  -2   3   5     4202.02     4238.82    204.29 o 
  -1   3   5      354.46      405.59     23.25 o 
   0   3   5      190.97      160.87     12.86 o 
   1   3   5      276.12      293.30     29.39 o 
   2   3   5      100.13       86.62     10.29 o 
   3   3   5      209.99      197.64     14.60 o 
   4   3   5      203.15      226.06     18.04 o 
   5   3   5      904.18      889.42     49.46 o 
   6   3   5     2060.63     1980.51     81.54 o 
   7   3   5      684.96      664.74     29.81 o 
   8   3   5     1756.16     1558.94     65.22 o 
   9   3   5     1094.99      961.04     46.09 o 
  10   3   5       89.32       70.98     12.55 o 
  11   3   5       98.93       99.23     16.53 o 
  12   3   5        0.27       -6.50      8.69 o 
  13   3   5       45.56       65.35     15.75 o 
  14   3   5       96.00       76.44     15.49 o 
  15   3   5      259.08      249.67     21.86 o 
 -18   4   5       36.32       36.87     11.69 o 
 -17   4   5      157.94      171.09     16.60 o 
 -16   4   5       56.93       48.10     12.60 o 
 -15   4   5       18.97       16.45      9.80 o 
 -14   4   5       99.01      112.53     13.29 o 
 -13   4   5        1.86        4.07      8.40 o 
 -12   4   5      201.85      239.25     14.37 o 
 -11   4   5      183.38      182.34     12.32 o 
 -10   4   5      407.50      378.64     18.76 o 
  -9   4   5     1107.61     1122.22     47.72 o 
  -8   4   5      351.48      350.54     17.37 o 
  -7   4   5      184.53      190.22     11.48 o 
  -6   4   5      202.82      201.78     13.34 o 
  -5   4   5       12.72        9.98      5.91 o 
  -4   4   5        1.20       -2.95      6.99 o 
  -3   4   5        4.88       25.54      8.02 o 
  -2   4   5       82.56       74.84      9.46 o 
  -1   4   5       33.01       39.90      8.63 o 
   0   4   5      306.56      308.25     28.37 o 
   1   4   5     1067.17     1016.58     51.43 o 
   2   4   5     1988.20     1919.54     94.23 o 
   3   4   5     1481.50     1452.53     72.21 o 
   4   4   5      878.35      813.79     42.28 o 
   5   4   5      290.69      291.39     17.25 o 
   6   4   5      239.39      245.25     13.99 o 
   7   4   5      104.28      102.36      9.51 o 
   8   4   5      274.59      294.50     16.29 o 
   9   4   5      195.62      203.46     18.06 o 
  10   4   5      454.63      423.08     21.43 o 
  11   4   5      604.73      540.48     26.32 o 
  12   4   5      255.03      242.94     16.35 o 
  13   4   5      247.31      251.33     16.92 o 
  14   4   5       89.30      107.75     13.20 o 
  15   4   5       32.93       45.85     22.55 o 
 -18   5   5        8.97       18.52     11.91 o 
 -17   5   5        7.26       19.91     11.46 o 
 -16   5   5       14.86       20.00     10.47 o 
 -15   5   5        2.83       19.14      9.85 o 
 -14   5   5       26.93       25.19     10.05 o 
 -13   5   5      260.93      235.98     14.79 o 
 -12   5   5      274.82      262.94     24.94 o 
 -11   5   5       50.26       62.46      8.48 o 
 -10   5   5        6.94        0.62      6.93 o 
  -9   5   5       17.14       22.40      8.44 o 
  -8   5   5        8.70        3.88     10.26 o 
  -7   5   5        2.84       13.11      6.64 o 
  -6   5   5      167.93      178.13     10.92 o 
  -5   5   5      594.49      553.49     25.01 o 
  -4   5   5        7.24        3.69      5.72 o 
  -3   5   5      166.02      176.19     14.23 o 
  -2   5   5      199.94      236.62     15.83 o 
  -1   5   5       81.84       84.34     19.64 o 
   0   5   5      607.43      564.44     47.42 o 
   1   5   5      144.08      134.78     12.32 o 
   2   5   5       73.31       79.73     10.18 o 
   3   5   5      367.33      361.67     24.88 o 
   4   5   5      281.85      289.60     15.53 o 
   5   5   5      379.30      364.58     18.45 o 
   6   5   5       45.15       55.18     11.75 o 
   7   5   5      264.70      262.77     16.13 o 
   8   5   5      315.25      310.06     16.89 o 
   9   5   5       23.02       38.71     14.41 o 
  10   5   5        9.59       21.46      8.93 o 
  11   5   5        2.43       20.90     10.41 o 
  12   5   5       11.20       14.10      9.99 o 
  13   5   5       39.74       70.13     11.33 o 
  14   5   5       14.55       22.68     11.86 o 
  15   5   5       69.01       55.86     18.62 o 
 -18   6   5        1.18        9.31     20.66 o 
 -17   6   5        0.25        0.61     14.80 o 
 -16   6   5       59.44       49.98     14.60 o 
 -15   6   5        0.53       -4.81      9.52 o 
 -14   6   5        8.67       -6.77      8.94 o 
 -13   6   5       61.99       84.74     10.05 o 
 -12   6   5      201.66      196.83     13.19 o 
 -11   6   5        0.67       -4.63      7.40 o 
 -10   6   5        1.72       -9.41     11.48 o 
  -9   6   5       16.33       32.53      8.90 o 
  -8   6   5       20.46        8.82      6.49 o 
  -7   6   5       18.34       27.05      7.27 o 
  -6   6   5       16.45        2.35      6.29 o 
  -5   6   5      137.04      129.41      9.18 o 
  -4   6   5        1.27       -2.47      7.65 o 
  -3   6   5       75.91       83.30      7.78 o 
  -2   6   5        5.95       13.24      8.23 o 
  -1   6   5       80.10       73.87      9.66 o 
   0   6   5        0.25       -7.90      7.90 o 
   1   6   5        0.10        3.35     11.06 o 
   2   6   5       57.10       65.67     10.91 o 
   3   6   5       26.44       18.34      7.03 o 
   4   6   5       23.21       29.45      7.64 o 
   5   6   5      123.99      106.35      9.50 o 
   6   6   5       35.07       35.46      8.08 o 
   7   6   5       69.56       72.55     11.68 o 
   8   6   5        6.88       17.32      8.23 o 
   9   6   5       20.60       38.30      9.02 o 
  10   6   5        2.18       -1.50      8.65 o 
  11   6   5        1.06       -6.47      9.11 o 
  12   6   5      106.56      122.04     12.72 o 
  13   6   5        6.22       -0.14     10.50 o 
  14   6   5        9.80        5.94     14.42 o 
 -17   7   5      131.77      122.73     17.66 o 
 -16   7   5       20.76       33.52     14.48 o 
 -15   7   5       79.29       87.72     15.12 o 
 -14   7   5       12.30       -1.89     11.32 o 
 -13   7   5      252.14      250.08     19.33 o 
 -12   7   5      142.02      145.65     11.91 o 
 -11   7   5        8.95       11.70      7.72 o 
 -10   7   5        1.56       -3.96      7.27 o 
  -9   7   5       20.79       17.20      7.77 o 
  -8   7   5       11.14       20.43      7.11 o 
  -7   7   5      113.69      125.47      9.67 o 
  -6   7   5      373.40      421.41     20.09 o 
  -5   7   5       90.65       98.40      8.79 o 
  -4   7   5      274.70      323.61     16.36 o 
  -3   7   5      154.29      150.66     10.30 o 
  -2   7   5      804.60      745.12     32.50 o 
  -1   7   5      204.12      209.30     14.81 o 
   0   7   5       33.98       22.33     21.68 o 
   1   7   5      187.90      214.54     15.28 o 
   2   7   5        0.05        1.70      7.14 o 
   3   7   5      134.17      134.49     10.32 o 
   4   7   5       94.54       88.04      9.12 o 
   5   7   5       77.09       71.65      9.20 o 
   6   7   5      184.11      189.69     12.80 o 
   7   7   5      102.82      116.02     10.55 o 
   8   7   5      634.30      670.06     30.85 o 
   9   7   5      146.45      170.41     13.08 o 
  10   7   5       43.31       54.46     10.13 o 
  11   7   5      349.26      359.07     52.52 o 
  12   7   5       85.68       40.61     16.00 o 
  13   7   5        0.00       -0.60     24.59 o 
  14   7   5       41.23       38.41     19.49 o 
 -16   8   5       24.80       24.29     21.09 o 
 -15   8   5       12.19        3.92     13.27 o 
 -14   8   5        4.84        7.44     12.32 o 
 -13   8   5       66.46       53.96     12.54 o 
 -12   8   5       18.52       36.28     11.82 o 
 -11   8   5      124.65      124.70     13.89 o 
 -10   8   5      142.07      142.88     14.50 o 
  -9   8   5      705.46      739.94     33.80 o 
  -8   8   5      291.48      309.55     24.14 o 
  -7   8   5      233.72      254.85     29.43 o 
  -6   8   5      662.23      651.21     29.24 o 
  -5   8   5      167.56      194.25     14.84 o 
  -4   8   5        1.61       -2.03      7.75 o 
  -3   8   5        9.25       17.94      6.90 o 
  -2   8   5       96.93       88.38      8.56 o 
  -1   8   5      349.85      387.51     22.73 o 
   0   8   5      639.16      620.22     28.16 o 
   1   8   5      558.93      580.08     26.64 o 
   2   8   5     1320.50     1225.44     51.73 o 
   3   8   5     1558.75     1532.99     63.75 o 
   4   8   5      774.41      753.07     33.61 o 
   5   8   5      129.62      131.28     10.77 o 
   6   8   5      132.37      135.15     14.91 o 
   7   8   5       59.03       50.19      9.35 o 
   8   8   5       38.12       56.97     13.53 o 
   9   8   5      101.46      124.36     15.43 o 
  10   8   5      653.52      658.05     39.67 o 
  11   8   5      272.10      318.65     33.17 o 
  12   8   5       39.26       42.05     14.74 o 
  13   8   5      278.60      227.26     22.26 o 
 -16   9   5        6.37       17.75     20.66 o 
 -15   9   5      220.54      220.02     21.18 o 
 -14   9   5       66.38       97.32     15.74 o 
 -13   9   5      118.62      113.08     14.80 o 
 -12   9   5      157.74      149.55     22.69 o 
 -11   9   5      204.47      186.84     17.16 o 
 -10   9   5       28.75       24.18     10.44 o 
  -9   9   5       19.68       33.19     10.23 o 
  -8   9   5       33.58       37.35     10.19 o 
  -7   9   5        7.67        9.13     15.71 o 
  -6   9   5       80.34       81.25     12.91 o 
  -5   9   5      822.30      805.95     35.40 o 
  -4   9   5      772.66      774.64     34.03 o 
  -3   9   5      621.89      607.09     27.90 o 
  -2   9   5      725.52      722.00     30.53 o 
  -1   9   5      537.88      520.22     21.25 o 
   0   9   5      311.67      368.34     18.57 o 
   1   9   5       81.92       81.94      8.96 o 
   2   9   5       88.85      114.09     22.30 o 
   3   9   5      100.34       93.55      9.55 o 
   4   9   5      614.05      628.22     28.72 o 
   5   9   5     1157.98     1163.85     62.17 o 
   6   9   5      880.60      876.95     48.72 o 
   7   9   5      832.75      823.06     46.61 o 
   8   9   5      639.82      649.07     38.62 o 
   9   9   5      430.93      439.14     30.70 o 
  10   9   5       37.03       48.40     13.88 o 
  11   9   5      187.61      170.94     22.11 o 
  12   9   5       26.38       35.85     29.53 o 
 -15  10   5       18.64       37.24     22.11 o 
 -14  10   5        5.16       20.23     14.29 o 
 -13  10   5        0.12        9.21     12.75 o 
 -12  10   5        0.86       26.06     12.80 o 
 -11  10   5       34.15       56.66     12.96 o 
 -10  10   5       22.95       12.79     11.31 o 
  -9  10   5       91.12       78.40     12.26 o 
  -8  10   5      272.34      260.75     19.08 o 
  -7  10   5      620.76      694.79     59.94 o 
  -6  10   5      106.72      114.89     21.24 o 
  -5  10   5       70.64       61.40      8.32 o 
  -4  10   5       37.04       33.32      7.53 o 
  -3  10   5        2.19       -6.13      6.13 o 
  -2  10   5       49.12       57.93      8.15 o 
  -1  10   5      337.56      336.34     15.19 o 
   0  10   5      425.97      440.79     21.47 o 
   1  10   5      543.74      561.05     26.18 o 
   2  10   5      411.20      442.99     28.66 o 
   3  10   5      672.02      688.90     39.40 o 
   4  10   5      148.93      135.42     17.60 o 
   5  10   5       16.63       22.11     10.90 o 
   6  10   5       33.09       24.49     23.42 o 
   7  10   5        1.99       14.05     11.61 o 
   8  10   5       28.75       39.82     21.24 o 
   9  10   5      152.02      152.87     17.48 o 
  10  10   5      150.86      127.24     17.36 o 
  11  10   5      403.78      378.59     28.07 o 
 -14  11   5       41.10       49.75     22.69 o 
 -13  11   5      146.57      159.27     32.30 o 
 -12  11   5       91.15      107.04     16.24 o 
 -11  11   5        4.45       -8.44     12.14 o 
 -10  11   5       30.71       25.19     25.02 o 
  -9  11   5       25.89       40.04     11.93 o 
  -8  11   5      103.92      118.53     11.11 o 
  -7  11   5        7.14        4.34      7.64 o 
  -6  11   5        2.96        4.33      7.63 o 
  -5  11   5      133.23      127.97     10.86 o 
  -4  11   5        2.76        6.23      7.51 o 
  -3  11   5      116.28      125.83     10.81 o 
  -2  11   5      238.39      219.48     17.68 o 
  -1  11   5        9.13        4.51     13.24 o 
   0  11   5        4.63       14.55     13.38 o 
   1  11   5        0.41       -6.59      9.69 o 
   2  11   5       52.08       48.21     11.42 o 
   3  11   5      102.53      121.09     17.17 o 
   4  11   5       10.50       -1.25     11.06 o 
   5  11   5       24.29        8.28     11.59 o 
   6  11   5      173.04      165.77     17.16 o 
   7  11   5      140.48      134.60     16.77 o 
   8  11   5        3.78      -12.29     12.29 o 
   9  11   5        8.13       26.37     29.82 o 
  10  11   5       15.79       43.03     14.71 o 
 -12  12   5        4.83       11.26     14.68 o 
 -11  12   5      100.57      121.62     27.64 o 
 -10  12   5        3.48       -7.07     12.24 o 
  -9  12   5       20.68       20.35     12.13 o 
  -8  12   5        0.11      -11.43     11.43 o 
  -7  12   5        5.98        6.95      8.25 o 
  -6  12   5       73.37       88.34     12.79 o 
  -5  12   5        6.24        0.94     14.84 o 
  -4  12   5        7.11       13.66     10.35 o 
  -3  12   5       16.28       10.81     10.77 o 
  -2  12   5        4.56       -1.32      9.94 o 
  -1  12   5       41.80       45.74     11.09 o 
   0  12   5        9.37        1.45     13.97 o 
   1  12   5       12.53       32.59     16.00 o 
   2  12   5       12.12        3.49     15.13 o 
   3  12   5      102.31      103.58     21.24 o 
   4  12   5       27.98       51.50     18.91 o 
   5  12   5        0.99      -12.13     12.13 o 
   6  12   5       55.81       45.14     13.68 o 
   7  12   5        4.47       31.84     19.64 o 
   8  12   5       45.11       42.70     15.42 o 
   9  12   5       30.00       41.34     14.18 o 
 -10  13   5        8.55       18.04     20.08 o 
  -9  13   5       12.07       21.82     20.66 o 
  -8  13   5       28.28       30.26     19.20 o 
  -7  13   5       42.68       57.90     20.37 o 
  -6  13   5       48.45       36.85     11.60 o 
  -5  13   5      134.19      126.04     29.97 o 
  -4  13   5       62.24       58.47     12.34 o 
  -3  13   5       17.85        2.12     10.67 o 
  -2  13   5       21.95       20.95     11.32 o 
  -1  13   5      164.14      155.41     16.10 o 
   0  13   5      243.81      205.44     26.04 o 
   1  13   5       49.99       43.64     18.33 o 
   2  13   5       12.20       18.33     17.17 o 
   3  13   5       18.39       23.86     18.04 o 
   4  13   5       25.64        3.49     18.91 o 
   5  13   5       28.88       41.31     20.08 o 
   6  13   5      100.14       79.72     23.57 o 
   7  13   5      231.71      226.65     32.00 o 
  -8  14   5      173.85      179.23     27.93 o 
  -7  14   5      159.05      158.57     26.48 o 
  -6  14   5       42.24       72.16     21.53 o 
  -5  14   5        4.21       -4.34     14.26 o 
  -4  14   5        8.40        0.02     11.31 o 
  -3  14   5       20.20       37.27     12.50 o 
  -2  14   5       89.38       71.46     14.16 o 
  -1  14   5      158.33      190.25     30.70 o 
   0  14   5       28.27       60.91     13.99 o 
   1  14   5      309.25      372.71     39.28 o 
   2  14   5      385.66      384.05     41.02 o 
   3  14   5      235.71      259.53     33.17 o 
   4  14   5      234.60      239.74     32.88 o 
   5  14   5       55.92       61.97     24.15 o 
  -4  15   5      154.03      168.17     25.02 o 
  -3  15   5      779.38      784.98     67.21 o 
  -2  15   5      967.20     1016.87     83.79 o 
  -1  15   5       36.56       29.93     13.89 o 
   0  15   5      144.50      105.32     23.86 o 
   1  15   5        3.65      -16.58     18.33 o 
   2  15   5       29.17       36.66     21.82 o 
 -16   0   6        2.03        4.36     19.20 o 
 -15   0   6        1.81       16.00     18.04 o 
 -14   0   6        6.09       -4.07     16.58 o 
 -13   0   6       36.27       23.86     17.75 o 
 -12   0   6       51.56       95.14     19.20 o 
 -11   0   6       67.84       77.10     17.75 o 
 -10   0   6      408.29      413.73     35.50 o 
  -9   0   6     1285.65     1318.00     94.27 o 
  -8   0   6      458.37      442.24     37.24 o 
  -7   0   6       11.56       -0.29     14.55 o 
  -6   0   6       18.12       20.37     14.55 o 
  -5   0   6       12.85       12.51     13.97 o 
  -4   0   6       12.86        6.40     13.97 o 
  -3   0   6     1296.97     1223.44     87.87 o 
  -2   0   6     1772.68     1809.71    126.85 o 
  -1   0   6      814.50      875.18     65.17 o 
   0   0   6       23.00       13.67     13.97 o 
   1   0   6       42.29       43.93     15.42 o 
   2   0   6     1139.03     1167.87     84.38 o 
   3   0   6      781.75      724.76     55.28 o 
   4   0   6      247.71      251.67     26.48 o 
   5   0   6       99.06       90.78     18.62 o 
   6   0   6      119.45      119.58     19.49 o 
   7   0   6      442.87      384.64     34.91 o 
   8   0   6      587.73      608.09     35.89 o 
   9   0   6      806.64      754.16     64.74 o 
  10   0   6      652.18      523.13     45.39 o 
  11   0   6      267.62      265.35     30.84 o 
  12   0   6      206.79      154.49     27.64 o 
 -16   1   6       33.17       32.17     13.78 o 
 -15   1   6       70.42       74.68     15.57 o 
 -14   1   6       18.13        6.46     21.97 o 
 -13   1   6       83.61       98.30     14.91 o 
 -12   1   6       17.06       10.95     11.80 o 
 -11   1   6        0.95       13.93     11.01 o 
 -10   1   6       24.61        8.27     10.39 o 
  -9   1   6        4.44       22.60     11.06 o 
  -8   1   6      229.67      197.26     16.44 o 
  -7   1   6      251.79      295.56     25.60 o 
  -6   1   6      434.32      464.84     27.64 o 
  -5   1   6      762.87      790.39     67.94 o 
  -4   1   6      142.68      140.19     13.71 o 
  -3   1   6      368.48      372.61     23.25 o 
  -2   1   6      947.66      937.73     48.86 o 
  -1   1   6       47.85       43.48     11.01 o 
   0   1   6       16.32       14.63     10.18 o 
   1   1   6       11.46       -5.17     10.26 o 
   2   1   6      357.68      361.91     22.73 o 
   3   1   6      696.24      629.41     63.43 o 
   4   1   6      456.16      483.02     34.19 o 
   5   1   6     1044.94      970.90     50.82 o 
   6   1   6      193.32      180.20     16.04 o 
   7   1   6      187.58      184.19     13.55 o 
   8   1   6      704.99      612.14     29.14 o 
   9   1   6       91.71       86.28     11.23 o 
  10   1   6        0.05        8.94     13.05 o 
  11   1   6       34.61       35.20     13.99 o 
  12   1   6      119.30      162.71     36.81 o 
 -16   2   6        1.36      -15.89     19.06 o 
 -15   2   6       36.78       31.42     21.82 o 
 -14   2   6        1.99       -2.18     13.06 o 
 -13   2   6       30.43       30.60     14.14 o 
 -12   2   6       62.10       75.66     14.34 o 
 -11   2   6      105.52       83.84     15.27 o 
 -10   2   6       53.57       24.82     17.02 o 
  -9   2   6       49.68       39.15     11.59 o 
  -8   2   6        3.88       22.81     10.56 o 
  -7   2   6      240.39      237.59     17.18 o 
  -6   2   6       42.43       61.67     11.93 o 
  -5   2   6        1.21       12.05      9.76 o 
  -4   2   6       16.03       -1.70      9.77 o 
  -3   2   6        1.28        0.44      9.66 o 
  -2   2   6       11.15       27.20     10.44 o 
  -1   2   6      379.36      355.74     34.48 o 
   0   2   6     1261.35     1255.05     63.78 o 
   1   2   6      416.68      436.80     26.02 o 
   2   2   6       76.02       88.43     12.34 o 
   3   2   6      149.27      153.14     14.61 o 
   4   2   6        9.74        9.45     10.56 o 
   5   2   6       67.69       65.49     11.73 o 
   6   2   6      103.82       83.86     12.86 o 
   7   2   6      171.19      185.35     13.55 o 
   8   2   6       37.46       42.94     10.09 o 
   9   2   6       21.75       11.88      9.78 o 
  10   2   6       93.39       95.82     19.36 o 
  11   2   6       93.60      112.20     13.11 o 
  12   2   6       28.02       39.73     15.86 o 
 -16   3   6        3.21        7.03     13.89 o 
 -15   3   6        1.94       -6.86     10.69 o 
 -14   3   6        0.95       -1.66     10.30 o 
 -13   3   6        1.44        0.14      9.46 o 
 -12   3   6        2.57        8.10      9.57 o 
 -11   3   6       30.38       17.81     11.93 o 
 -10   3   6       12.39       25.60     10.90 o 
  -9   3   6        0.86       -1.90     10.35 o 
  -8   3   6       14.19       33.55     10.79 o 
  -7   3   6        6.36       15.90     10.02 o 
  -6   3   6        9.62       -0.15      9.67 o 
  -5   3   6        8.54      -13.09     14.55 o 
  -4   3   6       33.23       21.19      9.98 o 
  -3   3   6       19.96       19.52     10.67 o 
  -2   3   6       32.98       38.20     11.02 o 
  -1   3   6      194.14      183.41     15.32 o 
   0   3   6       10.69        0.55     10.18 o 
   1   3   6       40.92       42.98     13.67 o 
   2   3   6        0.18        4.21     10.79 o 
   3   3   6        3.56       15.39     10.40 o 
   4   3   6       11.00       20.56     20.37 o 
   5   3   6       39.73       51.90     11.62 o 
   6   3   6      120.69      121.05     11.18 o 
   7   3   6       20.77       28.16      9.32 o 
   8   3   6      159.79      145.82     14.07 o 
   9   3   6        6.95       32.84      9.90 o 
  10   3   6       21.61       56.99     11.12 o 
  11   3   6        2.51        2.09     10.62 o 
 -15   4   6        0.71       -0.56     10.74 o 
 -14   4   6       21.48       15.39     10.64 o 
 -13   4   6        0.66       -1.81      9.73 o 
 -12   4   6       22.57       25.38      9.39 o 
 -11   4   6      120.50      108.26     11.25 o 
 -10   4   6       70.91       83.66     12.41 o 
  -9   4   6      162.53      141.96     14.19 o 
  -8   4   6       39.68       54.02     11.93 o 
  -7   4   6        3.03        3.01     10.38 o 
  -6   4   6       20.35       25.81     10.90 o 
  -5   4   6        3.64        6.26     12.07 o 
  -4   4   6        6.07        8.67     10.18 o 
  -3   4   6       51.08       65.20     11.21 o 
  -2   4   6      112.52      135.47     18.77 o 
  -1   4   6      625.36      626.36     34.56 o 
   0   4   6      322.39      307.41     26.33 o 
   1   4   6       57.17       63.43     17.02 o 
   2   4   6      225.42      232.02     17.79 o 
   3   4   6      160.32      129.10     18.33 o 
   4   4   6      120.96       95.89     13.17 o 
   5   4   6       15.19        9.06      8.66 o 
   6   4   6        1.23        0.55      9.75 o 
   7   4   6      232.93      225.36     15.23 o 
   8   4   6       25.49       21.30     10.23 o 
   9   4   6       62.05       47.02     10.46 o 
  10   4   6      171.73      185.96     14.66 o 
  11   4   6      114.27      125.74     13.35 o 
 -15   5   6       84.11       81.43     12.67 o 
 -14   5   6       14.28       24.70     11.01 o 
 -13   5   6        3.33       26.14     12.54 o 
 -12   5   6       29.82       31.19      9.96 o 
 -11   5   6       99.20      117.10     19.71 o 
 -10   5   6       47.04       46.68     11.83 o 
  -9   5   6        4.19        2.91     13.97 o 
  -8   5   6      292.44      286.44     19.54 o 
  -7   5   6      306.59      338.18     35.79 o 
  -6   5   6      196.13      158.42     14.09 o 
  -5   5   6      766.57      794.07     42.07 o 
  -4   5   6      429.43      484.61     28.19 o 
  -3   5   6      172.06      175.76     15.33 o 
  -2   5   6      526.64      591.15     54.84 o 
  -1   5   6       20.35       21.68     10.70 o 
   0   5   6       30.78       25.57     10.26 o 
   1   5   6        2.48       11.06     10.70 o 
   2   5   6      182.66      148.14     15.43 o 
   3   5   6      564.54      545.98     31.58 o 
   4   5   6      393.04      394.96     20.67 o 
   5   5   6      784.61      768.19     35.04 o 
   6   5   6      516.67      546.27     26.66 o 
   7   5   6      488.90      487.69     24.71 o 
   8   5   6      372.81      315.78     25.60 o 
   9   5   6       59.71       76.83     11.52 o 
  10   5   6        6.76        6.68     10.70 o 
  11   5   6      104.55      117.56     19.49 o 
 -14   6   6       20.00       20.69     10.90 o 
 -13   6   6      206.31      191.15     14.98 o 
 -12   6   6      129.44      145.42     13.08 o 
 -11   6   6       43.13       55.09     10.24 o 
 -10   6   6      152.40      158.88     12.91 o 
  -9   6   6       10.63        8.14     16.73 o 
  -8   6   6       68.69       64.01     12.13 o 
  -7   6   6      602.49      641.32     59.94 o 
  -6   6   6       95.29      121.56     13.26 o 
  -5   6   6        0.92       -9.25      9.25 o 
  -4   6   6        3.86        4.26     12.80 o 
  -3   6   6      298.47      333.27     21.69 o 
  -2   6   6      561.47      535.96     30.75 o 
  -1   6   6      533.17      531.28     30.55 o 
   0   6   6      917.87      886.06     46.60 o 
   1   6   6      593.12      614.05     34.25 o 
   2   6   6      607.26      644.16     38.55 o 
   3   6   6      759.00      799.32     36.06 o 
   4   6   6       67.65       63.00     10.24 o 
   5   6   6       77.50       81.18     23.25 o 
   6   6   6       69.19       92.13     11.10 o 
   7   6   6      165.97      165.61     18.46 o 
   8   6   6      202.40      200.29     14.72 o 
   9   6   6      489.73      483.04     24.87 o 
  10   6   6      347.60      328.25     19.80 o 
 -13   7   6      248.99      264.58     24.73 o 
 -12   7   6       11.50        3.83     14.55 o 
 -11   7   6       18.78       15.69      9.51 o 
 -10   7   6        4.83       22.03      9.29 o 
  -9   7   6        0.30        4.07     11.49 o 
  -8   7   6      266.15      238.28     17.90 o 
  -7   7   6       90.47       99.71     20.80 o 
  -6   7   6      244.24      278.70     19.43 o 
  -5   7   6      120.80      122.31     13.68 o 
  -4   7   6       71.32       70.72     12.02 o 
  -3   7   6      229.21      288.40     19.75 o 
  -2   7   6      586.13      641.58     47.86 o 
  -1   7   6      115.49      145.32     14.68 o 
   0   7   6       36.71       22.87     10.76 o 
   1   7   6       20.48       23.26      9.01 o 
   2   7   6      337.53      340.83     27.39 o 
   3   7   6      699.30      759.90     34.66 o 
   4   7   6      122.39      125.81     11.86 o 
   5   7   6      181.49      175.19     13.50 o 
   6   7   6      406.66      389.19     20.96 o 
   7   7   6      170.73      177.72     15.21 o 
   8   7   6       39.18       42.98     12.70 o 
   9   7   6       49.29       19.79     12.97 o 
 -12   8   6      164.39      148.92     17.04 o 
 -11   8   6       17.63       28.24     12.74 o 
 -10   8   6       73.14       61.11     12.92 o 
  -9   8   6       38.17       16.29     17.46 o 
  -8   8   6       59.41       28.48     11.52 o 
  -7   8   6       26.45       31.61     10.90 o 
  -6   8   6        6.08       12.66     10.49 o 
  -5   8   6       22.91       12.13     13.67 o 
  -4   8   6       21.50       21.50     10.85 o 
  -3   8   6       13.67       27.91     11.50 o 
  -2   8   6      103.20       85.47     12.59 o 
  -1   8   6        5.94       -7.66     14.26 o 
   0   8   6       49.02       41.43      9.35 o 
   1   8   6      186.97      187.72     13.42 o 
   2   8   6       32.55       23.98      9.52 o 
   3   8   6        0.69       -3.05     10.39 o 
   4   8   6       13.00       19.00      9.71 o 
   5   8   6       16.85       22.10     10.17 o 
   6   8   6        0.98        6.68      9.61 o 
   7   8   6       43.06       60.45     14.29 o 
   8   8   6      206.53      194.51     19.13 o 
   9   8   6       20.03       35.79     17.46 o 
 -11   9   6        6.28        9.68     12.65 o 
 -10   9   6       19.04       18.01     13.82 o 
  -9   9   6        1.06       10.68     11.62 o 
  -8   9   6       35.41       34.62     17.46 o 
  -7   9   6       64.70       46.84     17.46 o 
  -6   9   6       35.60       10.77     14.55 o 
  -5   9   6        0.31       -5.44     12.37 o 
  -4   9   6        5.29       -0.12     10.79 o 
  -3   9   6        0.14        5.40     15.13 o 
  -2   9   6       23.91       19.11      8.89 o 
  -1   9   6        2.29       -8.56      8.56 o 
   0   9   6        1.66        8.37      9.09 o 
   1   9   6        0.42       -5.42      8.70 o 
   2   9   6        1.47       -7.35      8.93 o 
   3   9   6        1.06       -2.33     23.45 o 
   4   9   6       10.39       20.04     12.42 o 
   5   9   6        4.81        4.35     24.59 o 
   6   9   6       11.28       -0.28     23.13 o 
   7   9   6       77.70       96.13     15.69 o 
 -10  10   6       13.80       -8.15     17.17 o 
  -9  10   6       40.62       29.42     13.97 o 
  -8  10   6        9.59       -8.44     17.17 o 
  -7  10   6      117.96      126.27     21.24 o 
  -6  10   6        7.31      -15.13     15.71 o 
  -5  10   6      146.20      190.75     16.86 o 
  -4  10   6        0.21       -1.05     10.17 o 
  -3  10   6        0.93        8.91     11.93 o 
  -2  10   6       76.80       65.83     10.57 o 
  -1  10   6       37.06       51.88      9.72 o 
   0  10   6      100.89      102.24     14.71 o 
   1  10   6      338.28      313.61     22.97 o 
   2  10   6      219.52      199.01     22.26 o 
   3  10   6       13.36        7.54     11.88 o 
   4  10   6        5.79       30.41     26.62 o 
   5  10   6       31.54       20.69     13.42 o 
   6  10   6        7.63       -8.45     18.33 o 
  -9  11   6        0.37       21.53     14.84 o 
  -8  11   6       67.22       71.64     13.20 o 
  -7  11   6       42.92       34.20     12.09 o 
  -6  11   6      237.76      233.49     18.90 o 
  -5  11   6      110.69      108.28     14.29 o 
  -4  11   6       54.65       45.39     17.75 o 
  -3  11   6      234.23      221.70     27.64 o 
  -2  11   6      489.67      533.31     48.88 o 
  -1  11   6       81.19       85.83     20.66 o 
   0  11   6       15.63        4.36     17.17 o 
   1  11   6        2.17       -2.04     16.88 o 
   2  11   6       97.51      107.60     15.74 o 
   3  11   6      370.22      351.36     25.77 o 
   4  11   6      222.29      204.98     20.05 o 
  -6  12   6       87.11       96.30     20.37 o 
  -5  12   6       47.73       21.24     17.17 o 
  -4  12   6       28.97       32.88     17.75 o 
  -3  12   6      153.92      189.41     26.77 o 
  -2  12   6      374.68      334.30     36.08 o 
  -1  12   6      221.41      215.88     28.80 o 
   0  12   6      152.21      123.94     23.86 o 
   1  12   6      123.98      155.66     26.19 o 
 -11   1   7        7.55        3.88     12.44 o 
 -10   1   7        0.67        0.27     12.21 o 
  -9   1   7        0.63       13.97     13.24 o 
  -8   1   7       64.53       81.67     14.06 o 
  -7   1   7       16.72       -3.64     16.15 o 
  -6   1   7       38.42       36.04     25.17 o 
  -5   1   7       59.58       82.47     14.98 o 
  -4   1   7       64.42       89.50     15.22 o 
  -3   1   7      141.70      165.99     16.77 o 
  -2   1   7       15.39      -16.08     25.31 o 
  -1   1   7        0.89        8.91     20.37 o 
   0   1   7       35.93       48.65     13.99 o 
   1   1   7      175.23      147.74     19.78 o 
   2   1   7       75.05       48.21     14.09 o 
   3   1   7      157.35      159.72     17.36 o 
   4   1   7      152.20      182.75     20.08 o 
   5   1   7       50.55       62.71     15.74 o 
   6   1   7       56.99       42.70     14.50 o 
 -10   2   7      284.64      290.66     30.55 o 
  -9   2   7        1.64        8.15     15.42 o 
  -8   2   7       12.22        2.91     17.46 o 
  -7   2   7       51.65       54.69     13.16 o 
  -6   2   7       19.98       16.85     16.58 o 
  -5   2   7       57.17       77.34     13.58 o 
  -4   2   7       98.47       88.82     14.38 o 
  -3   2   7      211.98      241.63     19.96 o 
  -2   2   7       77.42       91.39     14.50 o 
  -1   2   7      120.10      103.26     29.68 o 
   0   2   7      404.36      421.62     27.15 o 
   1   2   7      655.64      662.64     39.42 o 
   2   2   7      186.58      212.88     19.01 o 
   3   2   7       55.55       56.86     13.68 o 
   4   2   7       21.02       -4.57     13.77 o 
   5   2   7      109.77      128.33     22.40 o 
   6   2   7      261.21      246.43     29.39 o 
 -10   3   7        2.91       -6.99     12.44 o 
  -9   3   7      106.73       81.73     20.66 o 
  -8   3   7      350.90      347.22     24.36 o 
  -7   3   7       49.68       53.68     13.17 o 
  -6   3   7      375.82      427.16     27.67 o 
  -5   3   7      374.93      409.54     26.54 o 
  -4   3   7       53.22       48.23     13.35 o 
  -3   3   7      105.68      153.01     45.97 o 
  -2   3   7       17.54        7.30     12.12 o 
  -1   3   7      201.67      177.71     17.69 o 
   0   3   7        3.51      -13.38     13.38 o 
   1   3   7       14.69       33.20     12.94 o 
   2   3   7      403.85      441.55     52.23 o 
   3   3   7      624.23      657.11     37.96 o 
   4   3   7      430.89      390.53     37.97 o 
   5   3   7      405.55      432.15     42.47 o 
  -9   4   7      183.47      176.66     17.38 o 
  -8   4   7      233.14      228.80     19.64 o 
  -7   4   7        5.34        3.28     13.67 o 
  -6   4   7      124.94      154.75     26.19 o 
  -5   4   7       19.48       13.57     24.73 o 
  -4   4   7       13.73       -6.26     12.83 o 
  -3   4   7      295.77      334.47     39.57 o 
  -2   4   7      692.01      704.45     40.88 o 
  -1   4   7      514.61      565.59     40.59 o 
   0   4   7       64.12       75.15     13.78 o 
   1   4   7       20.20       37.75     13.56 o 
   2   4   7       44.93       42.62     13.95 o 
   3   4   7       13.14        4.18     13.15 o 
   4   4   7      123.10      138.64     13.37 o 
   5   4   7        5.44       17.46     16.88 o 
  -9   5   7        6.78        4.95     29.24 o 
  -8   5   7        2.41        1.06     12.88 o 
  -7   5   7        6.86        9.21     13.05 o 
  -6   5   7       99.17       89.11     14.60 o 
  -5   5   7       39.46       39.25     19.78 o 
  -4   5   7        9.31       12.86     22.40 o 
  -3   5   7       49.97       56.87     14.06 o 
  -2   5   7      105.05       99.69     15.22 o 
  -1   5   7       76.69       86.60     14.71 o 
   0   5   7       70.60       50.92     13.99 o 
   1   5   7       44.20       37.48     13.77 o 
   2   5   7      155.63      184.98     38.55 o 
   3   5   7       10.57        7.63     10.14 o 
   4   5   7       26.95       13.78     10.15 o 
  -7   6   7        9.80        4.04     14.98 o 
  -6   6   7        8.50       18.55     13.21 o 
  -5   6   7       12.44        9.09     13.00 o 
  -4   6   7        5.84       -7.73     20.66 o 
  -3   6   7        6.37       16.88     18.48 o 
  -2   6   7       56.70       46.24     14.60 o 
  -1   6   7        4.67       -4.96     13.30 o 
   0   6   7      109.21       88.88     15.10 o 
   1   6   7       26.46       37.20     13.27 o 
   2   6   7       32.77       31.06     10.68 o 
   3   6   7        3.19       -0.58     15.71 o 
  -5   7   7       25.00       23.57     19.35 o 
  -4   7   7        7.09       -8.04     12.94 o 
  -3   7   7      128.51      128.98     16.77 o 
  -2   7   7       42.96       62.77     15.13 o 
  -1   7   7       19.76       22.57     14.40 o 
   0   7   7        7.06      -11.32     16.12 o 
   1   7   7       46.66       27.64     17.75 o 
                                                 
